# Supplementary material for: Epigenetics of gene expression in human hepatoma cells: expression profiling the response to inhibition of DNA methylation and histone deacetylation
Source: BMC Genomics. 2006 Jul 19;7:181. doi: 10.1186/1471-2164-7-181 (PMC1574318; doi:10.1186/1471-2164-7-181)
Supplement: Additional File 1 — Genes that differed between untreated and treated cells. Genes that were present in at least half of the arrays in at least one group, and that significantly differ (p ≤ 0.05) between untreated cells and any of the treatments (5-aza-dC, TSA, or both 5-aza-dC and TSA). Genes are sorted in the order: gene name, Unigene number, and condition; genes lacking gene symbols are sorted in order of Unigene number. [file 1471-2164-7-181-S1.xls]

## Sheet: HE04 AZA+TSA V CONT@05.txt
	Dup?	mult. Probes in each cond.	On/off	Up or Down expression	gene symbol	unigene	genbank	gene	source id	Diff. of Frac. Present	Fold Change	Welch's T-test Log(Signal)	Welch's T-test Log(Signal) FDR	Mean 1	Stdev 1	Mean 2	Stdev 2	description
1 5aza v control	1	No	no	Up	13CDNA73	Hs.507669	NM_023037	10129	214319_at	0	1.71	0.0085	0.1633	267	62	456	86	Hypothetical protein CG003
3 5aza/TSA v control	1	No	no	Up	13CDNA73	Hs.507669	NM_023037	10129	214319_at	0	1.82	0.00559	0.10473	267	62	487	93	Hypothetical protein CG003
1 5aza v control	1	No	no	Down	182-FIP	Hs.462598	NM_020772	57532	224956_at	0	-1.36	0.00174	0.09217	3897	307	2869	253	82-kD FMRP Interacting Protein
3 5aza/TSA v control	1	yes	no	Down	182-FIP	Hs.462598	NM_020772	57532	224938_at	0	-1.26	0.0478	0.25243	1926	272	1532	88	82-kD FMRP Interacting Protein
3 5aza/TSA v control	1	yes	no	Down	182-FIP	Hs.462598	NM_020772	57532	224956_at	0	-1.42	0.00059	0.0436	3897	307	2750	206	82-kD FMRP Interacting Protein
3 5aza/TSA v control	1	yes	no	Down	182-FIP	Hs.462598	NM_020772	57532	224939_at	0	-1.4	0.00254	0.07891	4329	373	3092	308	82-kD FMRP Interacting Protein
2 TSA v control	0	yes	no	Up	76P	Hs.497941	NM_014444	27229	213266_at	-0.375	1.2	0.03757	0.54694	900	109	1080	73	Gamma tubulin ring complex protein (76p gene)
2 TSA v control	0	yes	no	Up	76P	Hs.497941	NM_014444	27229	211337_s_at	0	1.18	0.04918	0.56485	2155	171	2545	271	Gamma tubulin ring complex protein (76p gene)
1 5aza v control	0	No	no	Down	8D6A	Hs.333427	NM_016579	51293	218529_at	0	-1.59	0.021	0.23193	1945	402	1222	234	8D6 antigen
1 5aza v control	0	No	no	Up	A1BG	Hs.529161	NM_130786	1	229819_at	0	1.41	0.03778	0.29217	508	46	716	139	Alpha-1-B glycoprotein
3 5aza/TSA v control	0	No	no	Up	AACSL	Hs.382790		401224	1570020_at	-0.5	1.68	0.03323	0.2141	90	29	150	7	Acetoacetyl-CoA synthetase-like
1 5aza v control	1	No	no	Down	AASS	Hs.528295	NM_005763	10157	214829_at	0	-1.45	0.01859	0.22064	1436	169	994	180	Aminoadipate-semialdehyde synthase
3 5aza/TSA v control	1	No	no	Down	AASS	Hs.528295	NM_005763	10157	210852_s_at	0.5	-3.3	0.04628	0.24896	536	66	163	117	Aminoadipate-semialdehyde synthase
3 5aza/TSA v control	1	No	no	Down	AASS	Hs.528295	NM_005763	10157	214829_at	0	-1.74	0.01442	0.15238	1436	169	828	227	Aminoadipate-semialdehyde synthase
1 5aza v control	1	No	no	Down	ABAT	Hs.336768	NM_020686	18	206527_at	0	-1.56	0.0014	0.08321	2499	201	1601	185	4-aminobutyrate aminotransferase
2 TSA v control	1	No	no	Down	ABAT	Hs.336768	NM_020686	18	206527_at	0	-1.15	0.04587	0.5559	2499	201	2175	172	4-aminobutyrate aminotransferase
3 5aza/TSA v control	1	No	no	Down	ABAT	Hs.336768	NM_020686	18	206527_at	0	-1.41	0.00112	0.05686	2499	201	1768	155	4-aminobutyrate aminotransferase
1 5aza v control	0	No	no	Up	ABCA1	Hs.429294	NM_005502	19	203504_s_at	0	1.2	0.04099	0.29937	9325	1060	11192	399	ATP-binding cassette, sub-family A (ABC1), member 1
1 5aza v control	1	yes	no	Up	ABCA5	Hs.421474	NM_172232	23461	241705_at	-0.125	1.65	0.04422	0.31009	187	36	308	84	ATP-binding cassette, sub-family A (ABC1), member 5
1 5aza v control	1	yes	no	Up	ABCA5	Hs.421474	NM_172232	23461	213353_at	0	1.64	0.0043	0.12615	1370	202	2248	368	ATP-binding cassette, sub-family A (ABC1), member 5
2 TSA v control	1	No	no	Down	ABCA5	Hs.421474	NM_172232	23461	213353_at	0	-1.31	0.03208	0.54122	1370	202	1042	68	ATP-binding cassette, sub-family A (ABC1), member 5
3 5aza/TSA v control	1	yes	no	Up	ABCA5	Hs.421474	NM_172232	23461	241705_at	-0.25	1.64	0.0116	0.14019	187	36	307	60	ATP-binding cassette, sub-family A (ABC1), member 5
3 5aza/TSA v control	1	yes	no	Up	ABCA5	Hs.421474	NM_172232	23461	213353_at	0	1.48	0.00859	0.12382	1370	202	2031	140	ATP-binding cassette, sub-family A (ABC1), member 5
1 5aza v control	1	No	no	Up	ABCC3	Hs.463421	NM_020038	8714	208161_s_at	0	1.53	0.01828	0.21933	1900	379	2899	422	ATP-binding cassette, sub-family C (CFTR/MRP), member 3
3 5aza/TSA v control	1	No	no	Up	ABCC3	Hs.463421	NM_020038	8714	208161_s_at	0	1.36	0.0495	0.25607	1900	379	2582	419	ATP-binding cassette, sub-family C (CFTR/MRP), member 3
1 5aza v control	1	yes	no	Down	ABCC4	Hs.508423	NM_005845	10257	1555039_a_at	0	-1.41	0.03798	0.29259	449	60	319	75	ATP-binding cassette, sub-family C (CFTR/MRP), member 4
1 5aza v control	1	yes	no	Down	ABCC4	Hs.508423	NM_005845	10257	1554918_a_at	0.875	-1.52	0.01953	0.22425	675	133	443	61	ATP-binding cassette, sub-family C (CFTR/MRP), member 4
1 5aza v control	1	yes	no	Down	ABCC4	Hs.508423	NM_005845	10257	203196_at	0	-1.7	0.00129	0.0806	1771	251	1042	95	ATP-binding cassette, sub-family C (CFTR/MRP), member 4
3 5aza/TSA v control	1	No	no	Down	ABCC4	Hs.508423	NM_005845	10257	203196_at	0	-1.57	0.00191	0.07063	1771	251	1130	115	ATP-binding cassette, sub-family C (CFTR/MRP), member 4
2 TSA v control	0	No	no	Down	ABCC5	Hs.368563	NM_005688	10057	226363_at	0.125	-1.44	0.04258	0.5516	797	176	554	39	ATP-binding cassette, sub-family C (CFTR/MRP), member 5
1 5aza v control	1	No	no	Up	ABCC6	Hs.442182	NM_001171	368	215559_at	0	1.64	0.01933	0.2238	3209	337	5249	1090	ATP-binding cassette, sub-family C (CFTR/MRP), member 6
2 TSA v control	1	No	no	Up	ABCC6	Hs.442182	NM_001171	368	214033_at	0	1.29	0.00553	0.43788	7229	553	9353	911	ATP-binding cassette, sub-family C (CFTR/MRP), member 6
3 5aza/TSA v control	1	yes	no	Up	ABCC6	Hs.442182	NM_001171	368	215559_at	0	1.63	0.0008	0.04923	3209	337	5221	419	ATP-binding cassette, sub-family C (CFTR/MRP), member 6
3 5aza/TSA v control	1	yes	no	Up	ABCC6	Hs.442182	NM_001171	368	214033_at	0	1.5	0.00029	0.03269	7229	553	10844	818	ATP-binding cassette, sub-family C (CFTR/MRP), member 6
1 5aza v control	0	No	no	Down	ABCE1	Hs.12013	NM_002940	6059	201872_s_at	0	-1.21	0.02926	0.26238	7293	626	6047	601	ATP-binding cassette, sub-family E (OABP), member 1
1 5aza v control	0	No	no	Down	ABCF1	Hs.9573	NM_001090	23	200045_at	0	-1.13	0.00136	0.0826	6768	215	6002	171	ATP-binding cassette, sub-family F (GCN20), member 1
1 5aza v control	1	yes	no	Down	ABCF2	Hs.438823	NM_007189	10061	207622_s_at	0	-1.46	0.0203	0.22855	1735	344	1188	178	ATP-binding cassette, sub-family F (GCN20), member 2
1 5aza v control	1	yes	no	Down	ABCF2	Hs.438823	NM_007189	10061	209247_s_at	0	-1.27	0.01722	0.21481	2797	157	2206	253	ATP-binding cassette, sub-family F (GCN20), member 2
1 5aza v control	1	No	no	Up	ABCG2	Hs.480218	NM_004827	9429	209735_at	0	1.52	0.00091	0.07202	727	69	1107	113	ATP-binding cassette, sub-family G (WHITE), member 2
2 TSA v control	1	No	no	Up	ABCG2	Hs.480218	NM_004827	9429	209735_at	0	1.25	0.01202	0.46634	727	69	905	75	ATP-binding cassette, sub-family G (WHITE), member 2
3 5aza/TSA v control	1	No	no	Up	ABCG2	Hs.480218	NM_004827	9429	209735_at	0	1.72	0.00017	0.02566	727	69	1252	117	ATP-binding cassette, sub-family G (WHITE), member 2
1 5aza v control	1	yes	yes	Up	ABHD2	Hs.122337	NM_152924	11057	87100_at	-0.75	2.18	0.01604	0.20807	162	36	353	108	Abhydrolase domain containing 2
1 5aza v control	1	yes	no	Up	ABHD2	Hs.122337	NM_152924	11057	228490_at	-0.25	2	0.00795	0.1595	410	111	820	145	Abhydrolase domain containing 2
1 5aza v control	1	yes	no	Up	ABHD2	Hs.122337	NM_152924	11057	205566_at	0	1.81	0.00302	0.11137	665	134	1206	146	Abhydrolase domain containing 2
1 5aza v control	1	yes	no	Up	ABHD2	Hs.122337	NM_152924	11057	63825_at	0	1.67	0.01203	0.18562	874	82	1462	312	Abhydrolase domain containing 2
3 5aza/TSA v control	1	yes	no	Up	ABHD2	Hs.122337	NM_152924	11057	228490_at	-0.25	2.1	0.01533	0.15516	410	111	863	309	Abhydrolase domain containing 2
3 5aza/TSA v control	1	yes	no	Up	ABHD2	Hs.122337	NM_152924	11057	205566_at	0	1.91	0.00565	0.10507	665	134	1272	316	Abhydrolase domain containing 2
3 5aza/TSA v control	1	yes	no	Up	ABHD2	Hs.122337	NM_152924	11057	63825_at	0	1.53	0.03932	0.23004	874	82	1335	333	Abhydrolase domain containing 2
1 5aza v control	0	No	no	Up	ABHD3	Hs.397978	NM_138340	171586	213017_at	0	1.27	0.02021	0.22821	4495	419	5704	700	Abhydrolase domain containing 3
3 5aza/TSA v control	0	No	no	Up	ABHD4	Hs.445665	NM_022060	63874	218581_at	0	1.26	0.00416	0.09289	3169	248	3984	263	Abhydrolase domain containing 4
1 5aza v control	1	yes	no	Up	ABHD6	Hs.476454	NM_020676	57406	221552_at	-0.625	1.82	0.00394	0.12238	634	88	1151	32	Abhydrolase domain containing 6
1 5aza v control	1	yes	no	Up	ABHD6	Hs.476454	NM_020676	57406	45288_at	0	1.51	0.00941	0.16927	901	142	1360	88	Abhydrolase domain containing 6
3 5aza/TSA v control	1	yes	no	Up	ABHD6	Hs.476454	NM_020676	57406	221679_s_at	0	1.23	0.02949	0.20416	757	93	933	52	Abhydrolase domain containing 6
3 5aza/TSA v control	1	yes	no	Up	ABHD6	Hs.476454	NM_020676	57406	45288_at	0	1.38	0.02214	0.17886	901	142	1243	89	Abhydrolase domain containing 6
2 TSA v control	1	No	no	Down	ABI1	Hs.508148	NM_005470	10006	238563_at	0	-1.34	0.02002	0.51266	797	118	595	63	Abl-interactor 1
1 5aza v control	0	No	no	Down	ABI2	Hs.471156	NM_005759	10152	211793_s_at	0.125	-1.21	0.04903	0.32285	4308	496	3574	289	Abl interactor 2
1 5aza v control	1	yes	no	Down	ABLIM1	Hs.438236	NM_006720	3983	210461_s_at	0	-1.86	0.04898	0.32275	904	194	487	192	Actin binding LIM protein 1
1 5aza v control	1	yes	no	Down	ABLIM1	Hs.438236	NM_006720	3983	200965_s_at	0	-1.35	0.01377	0.19555	10788	1479	8014	618	Actin binding LIM protein 1
3 5aza/TSA v control	1	yes	no	Down	ABLIM1	Hs.438236	NM_006720	3983	210461_s_at	0	-1.65	0.03257	0.21219	904	194	548	166	Actin binding LIM protein 1
3 5aza/TSA v control	1	yes	no	Down	ABLIM1	Hs.438236	NM_006720	3983	200965_s_at	0	-1.34	0.0181	0.1649	10788	1479	8029	925	Actin binding LIM protein 1
3 5aza/TSA v control	1	No	no	Up	ABP1	Hs.521296	NM_001091	26	203559_s_at	-0.5	1.7	0.03175	0.21061	127	21	215	69	Amiloride binding protein 1 (amine oxidase (copper-containing))
1 5aza v control	1	No	no	Down	ABT1	Hs.254406	NM_013375	29777	218405_at	0	-1.8	0.00947	0.1693	2205	552	1228	112	Activator of basal transcription 1
1 5aza v control	1	No	no	Up	ACAA1	Hs.166160	NM_001607	30	214274_s_at	0	1.43	0.00592	0.13956	4475	215	6397	770	Acetyl-Coenzyme A acyltransferase 1 (peroxisomal 3-oxoacyl-Coenzyme A thiolase)
3 5aza/TSA v control	1	No	no	Up	ACAA1	Hs.166160	NM_001607	30	214274_s_at	0	1.36	0.01829	0.1657	4475	215	6082	836	Acetyl-Coenzyme A acyltransferase 1 (peroxisomal 3-oxoacyl-Coenzyme A thiolase)
1 5aza v control	1	No	no	Up	ACADM	Hs.445040	NM_000016	34	202502_at	0	1.26	0.03978	0.29631	10737	1417	13479	1369	Acyl-Coenzyme A dehydrogenase, C-4 to C-12 straight chain
3 5aza/TSA v control	1	No	no	Up	ACADM	Hs.445040	NM_000016	34	202502_at	0	1.26	0.03847	0.22753	10737	1417	13498	840	Acyl-Coenzyme A dehydrogenase, C-4 to C-12 straight chain
1 5aza v control	1	No	no	Up	ACADSB	Hs.81934	NM_001609	36	226030_at	0	2.17	0.00179	0.09264	4130	837	8976	744	Acyl-Coenzyme A dehydrogenase, short/branched chain
3 5aza/TSA v control	1	No	no	Up	ACADSB	Hs.81934	NM_001609	36	226030_at	0	1.89	0.00215	0.07352	4130	837	7804	1222	Acyl-Coenzyme A dehydrogenase, short/branched chain
1 5aza v control	1	No	no	Up	ACBD5	Hs.530597	NM_145698	91452	225663_at	0	1.31	0.01826	0.2192	3428	252	4492	642	Acyl-Coenzyme A binding domain containing 5
3 5aza/TSA v control	1	No	no	Up	ACBD5	Hs.530597	NM_145698	91452	225663_at	0	1.24	0.00513	0.1007	3428	252	4255	120	Acyl-Coenzyme A binding domain containing 5
1 5aza v control	1	No	no	Down	ACBD6	Hs.200051	NM_032360	84320	225317_at	0	-1.26	0.02922	0.26238	1949	251	1546	95	Acyl-Coenzyme A binding domain containing 6
3 5aza/TSA v control	1	No	no	Down	ACBD6	Hs.200051	NM_032360	84320	225317_at	0	-1.23	0.04435	0.24367	1949	251	1587	167	Acyl-Coenzyme A binding domain containing 6
1 5aza v control	1	yes	yes	Up	ACE2	Hs.178098	NM_021804	59272	219962_at	-0.75	2.93	0.03993	0.2966	52	34	151	55	Angiotensin I converting enzyme (peptidyl-dipeptidase A) 2
1 5aza v control	1	yes	no	Up	ACE2	Hs.178098	NM_021804	59272	222257_s_at	-0.625	1.52	0.02663	0.25422	216	51	329	37	Angiotensin I converting enzyme (peptidyl-dipeptidase A) 2
3 5aza/TSA v control	1	No	yes	Up	ACE2	Hs.178098	NM_021804	59272	219962_at	-0.75	2.98	0.04482	0.2448	52	34	154	25	Angiotensin I converting enzyme (peptidyl-dipeptidase A) 2
1 5aza v control	1	No	no	Up	ACF	Hs.499643	NM_138933	29974	220951_s_at	0	1.33	0.01607	0.20811	6768	869	8975	840	Apobec-1 complementation factor
3 5aza/TSA v control	1	No	no	Up	ACF	Hs.499643	NM_138933	29974	220951_s_at	0	1.44	0.00538	0.10287	6768	869	9754	830	Apobec-1 complementation factor
3 5aza/TSA v control	0	No	no	Down	ACIN1	Hs.124490	NM_014977	22985	201715_s_at	0	-1.52	0.01449	0.15252	2998	541	1976	255	Apoptotic chromatin condensation inducer 1
3 5aza/TSA v control	0	No	no	Up	ACO2	Hs.474982	NM_001098	50	200793_s_at	0	1.25	0.03326	0.21422	3218	396	4021	420	Aconitase 2, mitochondrial
1 5aza v control	1	yes	no	Up	ACOX1	Hs.464137	NM_007292	51	213501_at	0	1.54	0.01359	0.19477	2280	273	3507	688	Acyl-Coenzyme A oxidase 1, palmitoyl
1 5aza v control	1	yes	no	Up	ACOX1	Hs.464137	NM_007292	51	209600_s_at	0	1.43	0.03171	0.27247	3366	418	4826	986	Acyl-Coenzyme A oxidase 1, palmitoyl
1 5aza v control	1	yes	no	Up	ACOX1	Hs.464137	NM_007292	51	227962_at	0	1.4	0.01167	0.18328	4034	520	5645	837	Acyl-Coenzyme A oxidase 1, palmitoyl
3 5aza/TSA v control	1	yes	no	Up	ACOX1	Hs.464137	NM_007292	51	213501_at	0	1.55	0.00353	0.08799	2280	273	3542	509	Acyl-Coenzyme A oxidase 1, palmitoyl
3 5aza/TSA v control	1	yes	no	Up	ACOX1	Hs.464137	NM_007292	51	209600_s_at	0	1.48	0.00825	0.12287	3366	418	4985	750	Acyl-Coenzyme A oxidase 1, palmitoyl
3 5aza/TSA v control	0	No	no	Up	ACOX2	Hs.444959	NM_003500	8309	205364_at	-0.125	1.32	0.00186	0.06945	3431	216	4523	383	Acyl-Coenzyme A oxidase 2, branched chain
2 TSA v control	0	No	no	Down	ACOX3	Hs.479122	NM_003501	8310	204241_at	0	-1.11	0.02018	0.51363	1270	37	1147	62	Acyl-Coenzyme A oxidase 3, pristanoyl
1 5aza v control	1	No	no	Down	ACP1	Hs.130873	NM_177554	52	201630_s_at	0	-1.17	0.04529	0.31282	12527	611	10726	1074	Acid phosphatase 1, soluble
2 TSA v control	1	No	no	Up	ACP1	Hs.130873	NM_177554	52	201630_s_at	0	1.09	0.04233	0.5516	12527	611	13633	615	Acid phosphatase 1, soluble
3 5aza/TSA v control	1	No	no	Down	ACP1	Hs.130873	NM_177554	52	201630_s_at	0	-1.15	0.00692	0.11319	12527	611	10888	266	Acid phosphatase 1, soluble
1 5aza v control	1	No	yes	Up	ACRC	Hs.135167	NM_052957	93953	238825_at	-1	28.82	0.00196	0.09485	192	107	5543	660	Acidic repeat containing
3 5aza/TSA v control	1	No	yes	Up	ACRC	Hs.135167	NM_052957	93953	238825_at	-1	33.49	0.00168	0.06666	192	107	6440	545	Acidic repeat containing
1 5aza v control	1	yes	no	Down	ACSL3	Hs.471461	NM_004457	2181	201660_at	0	-1.5	0.00254	0.10263	8334	858	5543	281	Acyl-CoA synthetase long-chain family member 3
1 5aza v control	1	yes	no	Down	ACSL3	Hs.471461	NM_004457	2181	201661_s_at	0	-1.49	0.00137	0.08285	12027	862	8094	836	Acyl-CoA synthetase long-chain family member 3
1 5aza v control	1	yes	no	Down	ACSL3	Hs.471461	NM_004457	2181	201662_s_at	0	-1.38	0.0147	0.20196	24057	1295	17420	2815	Acyl-CoA synthetase long-chain family member 3
2 TSA v control	1	yes	no	Down	ACSL3	Hs.471461	NM_004457	2181	236168_at	0	-1.53	0.0384	0.54694	1205	269	787	125	Acyl-CoA synthetase long-chain family member 3
2 TSA v control	1	yes	no	Down	ACSL3	Hs.471461	NM_004457	2181	201661_s_at	0	-1.27	0.00585	0.44516	12027	862	9441	846	Acyl-CoA synthetase long-chain family member 3
3 5aza/TSA v control	1	yes	no	Down	ACSL3	Hs.471461	NM_004457	2181	242726_at	0	-1.91	0.00368	0.08891	969	153	508	115	Acyl-CoA synthetase long-chain family member 3
3 5aza/TSA v control	1	yes	no	Down	ACSL3	Hs.471461	NM_004457	2181	236168_at	0	-1.92	0.00885	0.12462	1205	269	626	138	Acyl-CoA synthetase long-chain family member 3
3 5aza/TSA v control	1	yes	no	Down	ACSL3	Hs.471461	NM_004457	2181	201660_at	0	-1.53	0.0026	0.08011	8334	858	5433	768	Acyl-CoA synthetase long-chain family member 3
3 5aza/TSA v control	1	yes	no	Down	ACSL3	Hs.471461	NM_004457	2181	201661_s_at	0	-1.65	0.0007	0.04697	12027	862	7303	859	Acyl-CoA synthetase long-chain family member 3
3 5aza/TSA v control	1	yes	no	Down	ACSL3	Hs.471461	NM_004457	2181	201662_s_at	0	-1.58	0.00039	0.03784	24057	1295	15270	1496	Acyl-CoA synthetase long-chain family member 3
1 5aza v control	1	yes	no	Up	ACSL6	Hs.14945	NM_015256	23305	229725_at	0	2.13	0.0085	0.1633	192	57	410	98	Acyl-CoA synthetase long-chain family member 6
1 5aza v control	1	yes	no	Up	ACSL6	Hs.14945	NM_015256	23305	211207_s_at	0	2.13	0.0001	0.03457	231	28	491	55	Acyl-CoA synthetase long-chain family member 6
3 5aza/TSA v control	1	No	no	Up	ACSL6	Hs.14945	NM_015256	23305	211207_s_at	0	1.77	0.03486	0.21793	231	28	408	114	Acyl-CoA synthetase long-chain family member 6
1 5aza v control	1	No	no	Up	ACTA2	Hs.500483	NM_001613	59	200974_at	0	1.57	0.01394	0.19609	6329	1246	9960	872	Actin, alpha 2, smooth muscle, aorta
3 5aza/TSA v control	1	No	no	Up	ACTA2	Hs.500483	NM_001613	59	200974_at	0	1.81	0.00486	0.09861	6329	1246	11464	719	Actin, alpha 2, smooth muscle, aorta
1 5aza v control	0	yes	no	Down	ACTB	Hs.520640	NM_001101	60	AFFX-HSAC07/X00351_M_at	0	-1.19	0.0092	0.16817	44822	2607	37779	2501	Actin, beta
1 5aza v control	0	yes	no	Down	ACTB	Hs.520640	NM_001101	60	AFFX-HSAC07/X00351_3_at	0	-1.12	0.00373	0.12021	54459	2013	48820	1437	Actin, beta
1 5aza v control	0	yes	no	Down	ACTB	Hs.520640	NM_001101	60	200801_x_at	0	-1.16	0.0064	0.1433	61139	3269	52724	1912	Actin, beta
1 5aza v control	1	No	no	Up	ACTC	Hs.118127	NM_005159	70	205132_at	0	1.76	0.01588	0.20749	255	67	449	99	Actin, alpha, cardiac muscle
3 5aza/TSA v control	1	No	no	Up	ACTC	Hs.118127	NM_005159	70	205132_at	0	2.11	0.01073	0.1362	255	67	539	162	Actin, alpha, cardiac muscle
1 5aza v control	1	yes	no	Down	ACTG1	Hs.514581	NM_001614	71	212988_x_at	0	-1.11	0.04244	0.30389	51209	3295	46252	2144	Actin, gamma 1
1 5aza v control	1	yes	no	Down	ACTG1	Hs.514581	NM_001614	71	213214_x_at	0	-1.11	0.04855	0.32206	53556	3686	48216	2410	Actin, gamma 1
3 5aza/TSA v control	0	No	no	Down	ACTN1	Hs.509765	NM_001102	87	208636_at	0	-1.15	0.03915	0.22964	17672	1459	15397	727	Actinin, alpha 1
3 5aza/TSA v control	0	No	no	Up	ACTN2	Hs.498178	NM_001103	88	203864_s_at	-0.375	1.36	0.03372	0.21513	486	62	661	122	Actinin, alpha 2
1 5aza v control	1	No	no	Up	ACTR3	Hs.433512	NM_005721	10096	200996_at	0	1.16	0.04731	0.31914	16927	606	19575	1836	ARP3 actin-related protein 3 homolog (yeast)
2 TSA v control	1	yes	no	Up	ACTR3	Hs.433512	NM_005721	10096	213102_at	0	1.12	0.01112	0.46216	12030	521	13522	645	ARP3 actin-related protein 3 homolog (yeast)
2 TSA v control	1	yes	no	Up	ACTR3	Hs.433512	NM_005721	10096	200996_at	0	1.1	0.0049	0.42509	16927	606	18676	534	ARP3 actin-related protein 3 homolog (yeast)
2 TSA v control	1	yes	no	Up	ACTR3	Hs.433512	NM_005721	10096	213101_s_at	0	1.13	0.02726	0.52789	20779	1336	23510	761	ARP3 actin-related protein 3 homolog (yeast)
3 5aza/TSA v control	1	yes	no	Up	ACTR3	Hs.433512	NM_005721	10096	200996_at	0	1.21	0.00877	0.12426	16927	606	20539	1481	ARP3 actin-related protein 3 homolog (yeast)
3 5aza/TSA v control	1	yes	no	Up	ACTR3	Hs.433512	NM_005721	10096	213101_s_at	0	1.22	0.004	0.09157	20779	1336	25367	1134	ARP3 actin-related protein 3 homolog (yeast)
2 TSA v control	1	No	no	Down	ACTR5	Hs.371585	NM_024855	79913	222147_s_at	0	-1.15	0.0288	0.52789	1399	104	1221	41	ARP5 actin-related protein 5 homolog (yeast)
3 5aza/TSA v control	1	No	no	Down	ACTR5	Hs.371585	NM_024855	79913	222147_s_at	0	-1.19	0.01203	0.1424	1399	104	1180	30	ARP5 actin-related protein 5 homolog (yeast)
2 TSA v control	0	No	no	Down	ACTR6	Hs.115088	NM_022496	64431	218395_at	0	-1.17	0.02042	0.51542	3032	201	2603	184	ARP6 actin-related protein 6 homolog (yeast)
2 TSA v control	1	No	no	Down	ACVR1	Hs.470316	NM_001105	90	203935_at	0	-1.18	0.02594	0.52626	2938	221	2485	223	Activin A receptor, type I
1 5aza v control	0	No	yes	Up	ACVR1C	Hs.352338	NM_145259	130399	1552519_at	-0.75	1.68	0.00318	0.11285	221	33	371	20	Activin A receptor, type IC
1 5aza v control	1	No	no	Up	ACY1	Hs.334707	NM_000666	95	202740_at	0	1.56	0.03657	0.28764	5306	613	8269	1923	Aminoacylase 1
2 TSA v control	1	No	no	Up	ACY1	Hs.334707	NM_000666	95	202740_at	0	1.55	0.002	0.39491	5306	613	8199	702	Aminoacylase 1
3 5aza/TSA v control	1	No	no	Up	ACY1	Hs.334707	NM_000666	95	202740_at	0	1.78	0.00085	0.05029	5306	613	9431	1343	Aminoacylase 1
3 5aza/TSA v control	0	No	no	Down	ACY1L2	Hs.356247		135293	225431_x_at	0	-1.21	0.00985	0.1306	8952	558	7404	584	Aminoacylase 1-like 2
1 5aza v control	0	No	no	Up	ACYP1	Hs.18573		97	205260_s_at	0	1.38	0.03167	0.27247	626	117	863	67	Acylphosphatase 1, erythrocyte (common) type
3 5aza/TSA v control	0	yes	no	Up	AD-017	Hs.297304	NM_152932	55830	218147_s_at	0	1.38	0.03177	0.21062	4918	229	6807	1078	Glycosyltransferase AD-017
3 5aza/TSA v control	0	yes	no	Up	AD-017	Hs.297304	NM_152932	55830	218146_at	0	1.5	0.00244	0.07759	6306	345	9453	1030	Glycosyltransferase AD-017
1 5aza v control	1	No	no	Down	ADAM17	Hs.404914	NM_021832	6868	230621_at	0	-1.23	0.01605	0.20807	8530	613	6958	662	A disintegrin and metalloproteinase domain 17 (tumor necrosis factor, alpha, converting enzyme)
2 TSA v control	1	No	no	Down	ADAM17	Hs.404914	NM_021832	6868	230621_at	0	-1.24	0.01841	0.50568	8530	613	6895	728	A disintegrin and metalloproteinase domain 17 (tumor necrosis factor, alpha, converting enzyme)
3 5aza/TSA v control	1	No	no	Down	ADAM17	Hs.404914	NM_021832	6868	230621_at	0	-1.2	0.01008	0.13188	8530	613	7079	489	A disintegrin and metalloproteinase domain 17 (tumor necrosis factor, alpha, converting enzyme)
1 5aza v control	1	No	no	Up	ADAM19	Hs.483944	NM_033274	8728	209765_at	-0.625	1.42	0.02652	0.25412	616	85	872	156	A disintegrin and metalloproteinase domain 19 (meltrin beta)
2 TSA v control	1	No	no	Up	ADAM19	Hs.483944	NM_033274	8728	221128_at	0	1.42	0.03048	0.53122	224	41	318	52	A disintegrin and metalloproteinase domain 19 (meltrin beta)
3 5aza/TSA v control	1	No	no	Up	ADAM19	Hs.483944	NM_033274	8728	209765_at	-0.625	1.36	0.02169	0.17763	616	85	835	116	A disintegrin and metalloproteinase domain 19 (meltrin beta)
1 5aza v control	1	No	no	Down	ADARB1	Hs.474018	NM_015834	104	203865_s_at	0.375	-1.71	0.01668	0.21163	1106	247	647	99	Adenosine deaminase, RNA-specific, B1 (RED1 homolog rat)
3 5aza/TSA v control	1	No	no	Down	ADARB1	Hs.474018	NM_015834	104	203865_s_at	0.25	-2.09	0.00439	0.09531	1106	247	530	111	Adenosine deaminase, RNA-specific, B1 (RED1 homolog rat)
1 5aza v control	1	yes	no	Up	ADCY7	Hs.513578	NM_001114	113	238545_at	-1	1.42	0.01811	0.2189	319	40	453	72	Adenylate cyclase 7
1 5aza v control	1	yes	no	Up	ADCY7	Hs.513578	NM_001114	113	203741_s_at	0	1.99	0.00559	0.13686	382	98	762	131	Adenylate cyclase 7
3 5aza/TSA v control	1	No	no	Up	ADCY7	Hs.513578	NM_001114	113	203741_s_at	0	1.81	0.03012	0.20622	382	98	690	221	Adenylate cyclase 7
3 5aza/TSA v control	1	No	no	Up	ADCY9	Hs.391860	NM_001116	115	204498_s_at	-0.375	2.11	0.0069	0.113	653	175	1377	127	Adenylate cyclase 9
1 5aza v control	1	No	no	Up	ADD1	Hs.183706	NM_176801	118	214736_s_at	0	1.32	0.04507	0.31212	2941	526	3883	324	Adducin 1 (alpha)
3 5aza/TSA v control	1	No	no	Up	ADD1	Hs.183706	NM_176801	118	208030_s_at	0	1.24	0.00412	0.09257	4375	323	5442	355	Adducin 1 (alpha)
1 5aza v control	1	yes	no	Up	ADD3	Hs.501012	NM_019903	120	205882_x_at	0	1.41	0.01861	0.22066	5005	569	7041	1192	Adducin 3 (gamma)
1 5aza v control	1	yes	no	Up	ADD3	Hs.501012	NM_019903	120	201752_s_at	0	1.3	0.03708	0.28953	5755	594	7481	1143	Adducin 3 (gamma)
1 5aza v control	1	yes	no	Up	ADD3	Hs.501012	NM_019903	120	201034_at	0	1.29	0.0057	0.1376	7795	714	10032	775	Adducin 3 (gamma)
1 5aza v control	1	yes	no	Up	ADD3	Hs.501012	NM_019903	120	201753_s_at	0	1.32	0.01927	0.2238	11616	1683	15317	1366	Adducin 3 (gamma)
3 5aza/TSA v control	1	yes	no	Up	ADD3	Hs.501012	NM_019903	120	205882_x_at	0	1.75	0.00193	0.0709	5005	569	8759	1249	Adducin 3 (gamma)
3 5aza/TSA v control	1	yes	no	Up	ADD3	Hs.501012	NM_019903	120	201752_s_at	0	1.49	0.00324	0.08547	5755	594	8584	1085	Adducin 3 (gamma)
3 5aza/TSA v control	1	yes	no	Up	ADD3	Hs.501012	NM_019903	120	201034_at	0	1.53	0.00387	0.09062	7795	714	11951	1569	Adducin 3 (gamma)
3 5aza/TSA v control	1	yes	no	Up	ADD3	Hs.501012	NM_019903	120	201753_s_at	0	1.54	0.00685	0.11281	11616	1683	17858	2753	Adducin 3 (gamma)
2 TSA v control	1	No	no	Up	ADFP	Hs.3416	NM_001122	123	209122_at	0	1.5	0.03016	0.52992	10094	1047	15185	3238	Adipose differentiation-related protein
3 5aza/TSA v control	1	No	no	Up	ADFP	Hs.3416	NM_001122	123	209122_at	0	1.59	0.02147	0.17677	10094	1047	16008	3461	Adipose differentiation-related protein
1 5aza v control	0	No	no	Up	ADH1B	Hs.4	NM_000668	125	209613_s_at	-0.5	2.57	0.02685	0.25452	46	19	119	45	Alcohol dehydrogenase IB (class I), beta polypeptide
3 5aza/TSA v control	0	yes	no	Up	ADH6	Hs.518892	NM_000672	130	207544_s_at	0	1.66	0.00221	0.07448	2585	310	4302	679	Alcohol dehydrogenase 6 (class V)
3 5aza/TSA v control	0	yes	no	Up	ADH6	Hs.518892	NM_000672	130	214261_s_at	0	1.76	0.01298	0.14719	4395	99	7752	1547	Alcohol dehydrogenase 6 (class V)
1 5aza v control	0	No	no	Up	ADIPOR1	Hs.5298	NM_015999	51094	217748_at	0	1.16	0.02718	0.25468	3801	325	4412	210	Adiponectin receptor 1
1 5aza v control	1	No	no	Down	ADK	Hs.500118	NM_006721	132	204119_s_at	0	-1.38	0.01955	0.22433	7984	1237	5773	557	Adenosine kinase
3 5aza/TSA v control	1	No	no	Down	ADK	Hs.500118	NM_006721	132	204119_s_at	0	-1.4	0.02227	0.17956	7984	1237	5713	465	Adenosine kinase
3 5aza/TSA v control	0	No	no	Up	ADRM1	Hs.90107	NM_175573	11047	201281_at	0	1.32	0.00547	0.10362	6048	660	7996	653	Adhesion regulating molecule 1
2 TSA v control	0	No	no	Up	ADSL	Hs.75527	NM_000026	158	210250_x_at	0	1.23	0.04161	0.5516	8288	1150	10203	739	Adenylosuccinate lyase
1 5aza v control	1	No	no	Down	AE2	Hs.325422	NM_032264	84224	236273_at	0	-1.44	0.04805	0.32142	870	198	603	63	Hypothetical protein AE2
2 TSA v control	1	No	no	Down	AE2	Hs.325422	NM_032264	84224	236273_at	0	-1.46	0.04472	0.5539	870	198	596	93	Hypothetical protein AE2
3 5aza/TSA v control	1	No	no	Down	AE2	Hs.325422	NM_032264	84224	236273_at	0	-1.45	0.03932	0.23004	870	198	599	76	Hypothetical protein AE2
3 5aza/TSA v control	0	No	no	Up	AF15Q14	Hs.181855	NM_170589	57082	228323_at	0	1.23	0.03659	0.22252	2207	293	2706	186	AF15q14 protein
2 TSA v control	1	No	no	Up	AF1Q	Hs.75823	NM_006818	10962	211071_s_at	-0.5	1.39	0.02884	0.52789	386	54	536	100	ALL1-fused gene from chromosome 1q
3 5aza/TSA v control	1	No	no	Up	AF1Q	Hs.75823	NM_006818	10962	211071_s_at	-0.5	1.4	0.01584	0.15738	386	54	539	75	ALL1-fused gene from chromosome 1q
1 5aza v control	1	No	no	Up	AFAP	Hs.529369	NM_198595	60312	223779_at	-0.625	2.68	0.00079	0.06859	378	79	1011	86	Hypothetical protein LOC254848
3 5aza/TSA v control	1	No	no	Up	AFAP	Hs.529369	NM_198595	60312	223779_at	-0.625	2.35	0.00091	0.05183	378	79	886	160	Hypothetical protein LOC254848
1 5aza v control	0	No	no	Down	AFG3L2	Hs.528996	NM_006796	10939	1557820_at	0	-1.2	0.01934	0.2238	13294	1189	11103	637	AFG3 ATPase family gene 3-like 2 (yeast)
2 TSA v control	1	No	no	Up	AGPAT1	Hs.409230	NM_032741	10554	32836_at	0	1.14	0.03838	0.54694	3496	267	3997	266	1-acylglycerol-3-phosphate O-acyltransferase 1 (lysophosphatidic acid acyltransferase, alpha)
3 5aza/TSA v control	1	yes	no	Up	AGPAT1	Hs.409230	NM_032741	10554	215535_s_at	0	1.32	0.01716	0.162	2391	292	3164	359	1-acylglycerol-3-phosphate O-acyltransferase 1 (lysophosphatidic acid acyltransferase, alpha)
3 5aza/TSA v control	1	yes	no	Up	AGPAT1	Hs.409230	NM_032741	10554	32836_at	0	1.27	0.00777	0.11937	3496	267	4423	400	1-acylglycerol-3-phosphate O-acyltransferase 1 (lysophosphatidic acid acyltransferase, alpha)
1 5aza v control	1	No	no	Up	AGPAT2	Hs.320151	NM_006412	10555	32837_at	0	1.43	0.0047	0.12984	1111	94	1593	186	1-acylglycerol-3-phosphate O-acyltransferase 2 (lysophosphatidic acid acyltransferase, beta)
3 5aza/TSA v control	1	No	no	Up	AGPAT2	Hs.320151	NM_006412	10555	32837_at	0	1.24	0.01831	0.1657	1111	94	1382	151	1-acylglycerol-3-phosphate O-acyltransferase 2 (lysophosphatidic acid acyltransferase, beta)
2 TSA v control	1	No	no	Down	AGPAT3	Hs.443657	NM_031487	56894	223184_s_at	0	-1.29	0.00042	0.3772	854	44	662	22	1-acylglycerol-3-phosphate O-acyltransferase 3
3 5aza/TSA v control	1	No	no	Up	AGPAT3	Hs.443657	NM_031487	56894	225440_at	-0.5	1.67	0.00444	0.09581	1803	343	3019	420	1-acylglycerol-3-phosphate O-acyltransferase 3
3 5aza/TSA v control	0	No	no	Down	AGPAT5	Hs.490899	NM_018361	55326	218096_at	0	-1.15	0.04707	0.25087	5201	456	4507	272	1-acylglycerol-3-phosphate O-acyltransferase 5 (lysophosphatidic acid acyltransferase, epsilon)
2 TSA v control	1	No	no	Up	AGPS	Hs.516543	NM_003659	8540	225113_at	0	1.19	0.00413	0.40359	2369	137	2826	147	Alkylglycerone phosphate synthase
3 5aza/TSA v control	1	No	no	Up	AGPS	Hs.516543	NM_003659	8540	225113_at	0	1.35	0.00523	0.10203	2369	137	3188	339	Alkylglycerone phosphate synthase
1 5aza v control	1	No	no	Down	AGTPBP1	Hs.494321	NM_015239	23287	204500_s_at	0	-1.38	0.02655	0.25413	3142	527	2276	180	ATP/GTP binding protein 1
3 5aza/TSA v control	1	No	no	Down	AGTPBP1	Hs.494321	NM_015239	23287	204500_s_at	0	-1.49	0.00858	0.12382	3142	527	2110	186	ATP/GTP binding protein 1
1 5aza v control	1	yes	no	Up	AGTR1	Hs.477887	NM_032049	185	208016_s_at	-0.375	3.4	0.00173	0.09217	271	51	918	335	Angiotensin II receptor, type 1
1 5aza v control	1	yes	no	Up	AGTR1	Hs.477887	NM_032049	185	205357_s_at	0	6	0.00984	0.17133	321	36	1924	1217	Angiotensin II receptor, type 1
3 5aza/TSA v control	1	yes	no	Up	AGTR1	Hs.477887	NM_032049	185	208016_s_at	-0.375	2.46	0.00585	0.10683	271	51	666	237	Angiotensin II receptor, type 1
3 5aza/TSA v control	1	yes	no	Up	AGTR1	Hs.477887	NM_032049	185	205357_s_at	0	3.46	0.01197	0.14204	321	36	1109	539	Angiotensin II receptor, type 1
2 TSA v control	0	yes	no	Up	AGTRAP	Hs.464438	NM_020350	57085	225059_at	-0.25	1.19	0.00349	0.40234	1045	53	1246	69	Angiotensin II receptor-associated protein
2 TSA v control	0	yes	no	Up	AGTRAP	Hs.464438	NM_020350	57085	1555736_a_at	0	1.15	0.0075	0.44516	1307	73	1505	51	Angiotensin II receptor-associated protein
1 5aza v control	1	No	no	Up	AGXT	Hs.144567	NM_000030	189	210327_s_at	-0.625	3.34	0.00011	0.03502	520	58	1738	352	Alanine-glyoxylate aminotransferase (oxalosis I; hyperoxaluria I; glycolicaciduria; serine-pyruvate
2 TSA v control	1	No	no	Up	AGXT	Hs.144567	NM_000030	189	210327_s_at	-0.625	1.87	0.00058	0.3772	520	58	974	149	Alanine-glyoxylate aminotransferase (oxalosis I; hyperoxaluria I; glycolicaciduria; serine-pyruvate
3 5aza/TSA v control	1	No	no	Up	AGXT	Hs.144567	NM_000030	189	210327_s_at	-0.625	2.36	0.0029	0.08238	520	58	1229	301	Alanine-glyoxylate aminotransferase (oxalosis I; hyperoxaluria I; glycolicaciduria; serine-pyruvate
2 TSA v control	0	yes	no	Down	AHSA2	Hs.546481	NM_152392	130872	226665_at	0	-1.5	0.04213	0.5516	3064	565	2044	478	AHA1, activator of heat shock 90kDa protein ATPase homolog 2 (yeast)
2 TSA v control	0	yes	no	Down	AHSA2	Hs.546481	NM_152392	130872	226334_s_at	0	-1.54	0.03306	0.54498	3622	819	2359	353	AHA1, activator of heat shock 90kDa protein ATPase homolog 2 (yeast)
1 5aza v control	1	No	no	Up	AIG1	Hs.112783	NM_016108	51390	223136_at	0	1.67	0.00105	0.07503	4802	698	8002	811	Androgen-induced 1
3 5aza/TSA v control	1	No	no	Up	AIG1	Hs.112783	NM_016108	51390	223136_at	0	1.38	0.01008	0.13188	4802	698	6615	709	Androgen-induced 1
1 5aza v control	1	No	no	Up	AIM1	Hs.422550		202	212543_at	0	1.44	0.00402	0.12361	2416	105	3467	380	absent in melanoma 1
2 TSA v control	1	No	no	Up	AIM1	Hs.422550		202	212543_at	0	1.35	4e-05	0.21199	2416	105	3253	109	absent in melanoma 1
3 5aza/TSA v control	1	No	no	Up	AIM1	Hs.422550		202	212543_at	0	1.44	0.00049	0.04059	2416	105	3490	271	absent in melanoma 1
3 5aza/TSA v control	0	No	no	Down	AIP	Hs.412433	NM_003977	9049	201781_s_at	0	-1.14	0.00391	0.09066	1327	57	1160	46	Aryl hydrocarbon receptor interacting protein
1 5aza v control	1	No	no	Down	AIP1	Hs.488945	NM_012301	9863	209737_at	0	-2.03	0.00694	0.14946	961	222	472	125	Atrophin-1 interacting protein 1
3 5aza/TSA v control	1	No	no	Down	AIP1	Hs.488945	NM_012301	9863	209737_at	0	-2.1	0.00353	0.08799	961	222	458	61	Atrophin-1 interacting protein 1
2 TSA v control	0	No	no	Up	AK1	Hs.175473	NM_000476	203	202587_s_at	0	1.29	0.02402	0.52597	1315	186	1690	167	Adenylate kinase 1
1 5aza v control	1	yes	no	Down	AK2	Hs.470907	NM_172199	204	205996_s_at	0	-1.54	0.00847	0.16321	1651	172	1070	194	Adenylate kinase 2
1 5aza v control	1	yes	no	Down	AK2	Hs.470907	NM_172199	204	212174_at	0	-1.69	0.01679	0.21258	2189	204	1296	336	Adenylate kinase 2
1 5aza v control	1	yes	no	Down	AK2	Hs.470907	NM_172199	204	212175_s_at	0	-1.48	0.01097	0.17915	6416	980	4331	449	Adenylate kinase 2
2 TSA v control	1	yes	no	Up	AK2	Hs.470907	NM_172199	204	205996_s_at	0	1.25	0.01654	0.50046	1651	172	2066	111	Adenylate kinase 2
2 TSA v control	1	yes	no	Up	AK2	Hs.470907	NM_172199	204	212174_at	0	1.16	0.04872	0.56347	2189	204	2536	114	Adenylate kinase 2
3 5aza/TSA v control	1	yes	no	Down	AK2	Hs.470907	NM_172199	204	205996_s_at	0	-1.42	0.00275	0.08113	1651	172	1166	116	Adenylate kinase 2
3 5aza/TSA v control	1	yes	no	Down	AK2	Hs.470907	NM_172199	204	212174_at	0	-1.5	0.00681	0.11237	2189	204	1461	228	Adenylate kinase 2
3 5aza/TSA v control	1	yes	no	Down	AK2	Hs.470907	NM_172199	204	212175_s_at	0	-1.33	0.0338	0.21536	6416	980	4831	453	Adenylate kinase 2
2 TSA v control	0	No	no	Down	AK3L1	Hs.493362	NM_016282	50808	224655_at	0	-1.13	0.03747	0.54694	21904	1561	19456	1055	Adenylate kinase 3 like 1
1 5aza v control	0	yes	no	Up	AKAP12	Hs.371240	NM_144497	9590	227529_s_at	0	2.07	0.0409	0.29915	1022	228	2120	899	A kinase (PRKA) anchor protein (gravin) 12
1 5aza v control	0	yes	no	Up	AKAP12	Hs.371240	NM_144497	9590	227530_at	0	1.87	0.03455	0.27971	2611	318	4886	1781	A kinase (PRKA) anchor protein (gravin) 12
2 TSA v control	1	yes	no	Down	AKAP13	Hs.459211	NM_144767	11214	222024_s_at	0	-1.46	0.01079	0.45959	856	117	587	89	A kinase (PRKA) anchor protein 13
2 TSA v control	1	yes	no	Down	AKAP13	Hs.459211	NM_144767	11214	221718_s_at	0	-1.44	0.04845	0.56347	1518	337	1057	154	A kinase (PRKA) anchor protein 13
3 5aza/TSA v control	1	No	no	Down	AKAP13	Hs.459211	NM_144767	11214	224884_at	0.25	-1.47	0.00645	0.11078	592	79	404	21	A kinase (PRKA) anchor protein 13
1 5aza v control	1	No	no	Up	AKR1C1	Hs.460260	NM_001353	1645	1555854_at	-0.25	2.92	0.00027	0.04452	345	71	1007	131	Aldo-keto reductase family 1, member C2 (dihydrodiol dehydrogenase 2; bile acid binding protein; 3-a
2 TSA v control	1	yes	no	Up	AKR1C1	Hs.460260	NM_001353	1645	1555854_at	-0.25	2.17	0.04463	0.5539	345	71	749	325	Aldo-keto reductase family 1, member C2 (dihydrodiol dehydrogenase 2; bile acid binding protein; 3-a
2 TSA v control	1	yes	no	Up	AKR1C1	Hs.460260	NM_001353	1645	216594_x_at	0	1.96	0.0468	0.55876	13188	6469	25807	8375	Aldo-keto reductase family 1, member C2 (dihydrodiol dehydrogenase 2; bile acid binding protein; 3-a
2 TSA v control	1	yes	no	Up	AKR1C1	Hs.460260	NM_001353	1645	204151_x_at	0	1.96	0.02754	0.52789	16010	4757	31427	10688	Aldo-keto reductase family 1, member C2 (dihydrodiol dehydrogenase 2; bile acid binding protein; 3-a
3 5aza/TSA v control	1	yes	no	Up	AKR1C1	Hs.460260	NM_001353	1645	1555854_at	-0.25	2.69	0.00041	0.03846	345	71	928	120	Aldo-keto reductase family 1, member C2 (dihydrodiol dehydrogenase 2; bile acid binding protein; 3-a
3 5aza/TSA v control	1	yes	no	Up	AKR1C1	Hs.460260	NM_001353	1645	216594_x_at	0	2.17	0.03049	0.20726	13188	6469	28604	6311	Aldo-keto reductase family 1, member C2 (dihydrodiol dehydrogenase 2; bile acid binding protein; 3-a
3 5aza/TSA v control	1	yes	no	Up	AKR1C1	Hs.460260	NM_001353	1645	204151_x_at	0	2.05	0.00986	0.1306	16010	4757	32768	6635	Aldo-keto reductase family 1, member C2 (dihydrodiol dehydrogenase 2; bile acid binding protein; 3-a
1 5aza v control	1	No	yes	Up	AKR1C2	Hs.498513	NM_001354	1646	217626_at	-0.75	2.34	0.01038	0.17498	274	96	640	218	Aldo-keto reductase family 1, member C2 (dihydrodiol dehydrogenase 2; bile acid binding protein; 3-a
2 TSA v control	1	yes	yes	Up	AKR1C2	Hs.498513	NM_001354	1646	217626_at	-0.875	2.6	0.01461	0.48984	274	96	713	313	Aldo-keto reductase family 1, member C2 (dihydrodiol dehydrogenase 2; bile acid binding protein; 3-a
2 TSA v control	1	yes	no	Up	AKR1C2	Hs.498513	NM_001354	1646	211653_x_at	0	1.79	0.04433	0.5539	14953	4462	26698	8516	Aldo-keto reductase family 1, member C2 (dihydrodiol dehydrogenase 2; bile acid binding protein; 3-a
3 5aza/TSA v control	1	yes	yes	Up	AKR1C2	Hs.498513	NM_001354	1646	217626_at	-1	2.3	0.01415	0.15111	274	96	629	201	Aldo-keto reductase family 1, member C2 (dihydrodiol dehydrogenase 2; bile acid binding protein; 3-a
3 5aza/TSA v control	1	yes	no	Up	AKR1C2	Hs.498513	NM_001354	1646	211653_x_at	0	1.98	0.00924	0.12682	14953	4462	29595	4995	Aldo-keto reductase family 1, member C2 (dihydrodiol dehydrogenase 2; bile acid binding protein; 3-a
1 5aza v control	1	No	no	Up	AKR1C3	Hs.78183	NM_003739	8644	209160_at	0	1.3	0.02462	0.24572	13797	1915	17871	1994	Aldo-keto reductase family 1, member C3 (3-alpha hydroxysteroid dehydrogenase, type II)
3 5aza/TSA v control	1	No	no	Up	AKR1C3	Hs.78183	NM_003739	8644	209160_at	0	1.63	0.00565	0.10507	13797	1915	22527	4168	Aldo-keto reductase family 1, member C3 (3-alpha hydroxysteroid dehydrogenase, type II)
1 5aza v control	1	No	yes	Up	AKR1C4	Hs.498514	NM_001818	1109	210558_at	-1	5.83	1e-05	0.01319	105	19	614	112	Aldo-keto reductase family 1, member C4 (chlordecone reductase; 3-alpha hydroxysteroid dehydrogenase
3 5aza/TSA v control	1	No	yes	Up	AKR1C4	Hs.498514	NM_001818	1109	210558_at	-1	8.18	0	0.0064	105	19	863	163	Aldo-keto reductase family 1, member C4 (chlordecone reductase; 3-alpha hydroxysteroid dehydrogenase
1 5aza v control	1	yes	no	Up	AKR7A3	Hs.6980	NM_012067	22977	206469_x_at	0	1.64	0.02854	0.26088	1039	41	1705	378	Aldo-keto reductase family 7, member A3 (aflatoxin aldehyde reductase)
1 5aza v control	1	yes	no	Up	AKR7A3	Hs.6980		22977	216381_x_at	0	1.33	0.02159	0.23486	1165	108	1555	239	Aldo-keto reductase family 7, member A3 (aflatoxin aldehyde reductase)
3 5aza/TSA v control	1	yes	no	Up	AKR7A3	Hs.6980	NM_012067	22977	206469_x_at	0	1.33	0.00682	0.11245	1039	41	1383	149	Aldo-keto reductase family 7, member A3 (aflatoxin aldehyde reductase)
3 5aza/TSA v control	1	yes	no	Up	AKR7A3	Hs.6980		22977	216381_x_at	0	1.22	0.01944	0.1701	1165	108	1426	121	Aldo-keto reductase family 7, member A3 (aflatoxin aldehyde reductase)
2 TSA v control	0	No	no	Up	AKT1S1	Hs.515542	NM_032375	84335	224982_at	0	1.3	0.03744	0.54694	1215	192	1584	114	AKT1 substrate 1 (proline-rich)
1 5aza v control	1	No	no	Up	ALAD	Hs.1227	NM_000031	210	218487_at	0	1.73	0.0075	0.15478	1602	314	2766	290	Aminolevulinate, delta-, dehydratase
3 5aza/TSA v control	1	yes	no	Up	ALAD	Hs.1227	NM_000031	210	218489_s_at	-0.375	1.33	0.00117	0.05864	1260	76	1672	126	Aminolevulinate, delta-, dehydratase
3 5aza/TSA v control	1	yes	no	Up	ALAD	Hs.1227	NM_000031	210	218487_at	0	1.57	0.02116	0.17635	1602	314	2509	517	Aminolevulinate, delta-, dehydratase
1 5aza v control	1	yes	no	Up	ALB	Hs.418167	NM_000477	213	214837_at	0	2.12	0.01005	0.17268	1175	74	2486	557	Albumin
1 5aza v control	1	yes	no	Down	ALB	Hs.418167	NM_000477	213	211298_s_at	0	-1.16	0.01621	0.2093	63073	4540	54313	1165	Albumin
2 TSA v control	1	yes	no	Up	ALB	Hs.418167	NM_000477	213	214837_at	0	1.44	0.0147	0.48984	1175	74	1690	285	Albumin
2 TSA v control	1	yes	no	Up	ALB	Hs.418167	NM_000477	213	1565228_s_at	0	1.14	0.02531	0.52626	62298	3423	71043	5007	Albumin
3 5aza/TSA v control	1	yes	no	Up	ALB	Hs.418167	NM_000477	213	214837_at	0	1.99	0.0217	0.17763	1175	74	2333	649	Albumin
3 5aza/TSA v control	1	yes	no	Up	ALB	Hs.418167	NM_000477	213	1565228_s_at	0	1.17	0.04649	0.24974	62298	3423	72669	7489	Albumin
2 TSA v control	1	No	no	Down	ALCAM	Hs.150693	NM_001627	214	1569362_at	0	-1.64	0.00305	0.40234	484	76	296	38	Activated leukocyte cell adhesion molecule
3 5aza/TSA v control	1	yes	no	Down	ALCAM	Hs.150693	NM_001627	214	201951_at	0	-1.57	0.03186	0.21092	3390	687	2154	531	Activated leukocyte cell adhesion molecule
3 5aza/TSA v control	1	yes	no	Down	ALCAM	Hs.150693	NM_001627	214	201952_at	0	-1.31	0.03664	0.2227	8322	984	6372	1075	Activated leukocyte cell adhesion molecule
3 5aza/TSA v control	1	No	no	Up	ALDH2	Hs.436437	NM_000690	217	201425_at	0	1.21	0.03837	0.22753	9548	1072	11507	620	Aldehyde dehydrogenase 2 family (mitochondrial)
1 5aza v control	1	No	no	Up	ALDH3A2	Hs.499886	NM_000382	224	202054_s_at	0	1.73	0.01316	0.19221	3583	881	6212	1139	Aldehyde dehydrogenase 3 family, member A2
3 5aza/TSA v control	1	yes	no	Up	ALDH3A2	Hs.499886	NM_000382	224	210544_s_at	0	1.45	0.04543	0.24642	1786	392	2586	128	Aldehyde dehydrogenase 3 family, member A2
3 5aza/TSA v control	1	yes	no	Up	ALDH3A2	Hs.499886	NM_000382	224	202054_s_at	0	1.78	0.01182	0.14118	3583	881	6364	690	Aldehyde dehydrogenase 3 family, member A2
3 5aza/TSA v control	1	yes	no	Up	ALDH3A2	Hs.499886	NM_000382	224	202053_s_at	0	1.26	0.01456	0.15252	7686	684	9720	1034	Aldehyde dehydrogenase 3 family, member A2
1 5aza v control	1	No	no	Up	ALDH4A1	Hs.77448	NM_170726	8659	203722_at	0	1.4	0.02717	0.25468	2201	86	3073	475	Aldehyde dehydrogenase 4 family, member A1
2 TSA v control	1	No	no	Up	ALDH4A1	Hs.77448	NM_170726	8659	203722_at	0	1.15	0.04242	0.5516	2201	86	2538	219	Aldehyde dehydrogenase 4 family, member A1
1 5aza v control	1	No	no	Up	ALDH8A1	Hs.486520	NM_170771	64577	220148_at	-0.25	3.34	0.00072	0.06599	153	40	510	100	Aldehyde dehydrogenase 8 family, member A1
2 TSA v control	1	No	no	Up	ALDH8A1	Hs.486520	NM_170771	64577	220148_at	-0.25	2.06	0.01094	0.45959	153	40	315	94	Aldehyde dehydrogenase 8 family, member A1
3 5aza/TSA v control	1	No	no	Up	ALDH8A1	Hs.486520	NM_170771	64577	220148_at	-0.25	2.61	0.00252	0.07872	153	40	398	43	Aldehyde dehydrogenase 8 family, member A1
2 TSA v control	0	yes	no	Up	ALDOA	Hs.513490	NM_184043	226	238996_x_at	0	1.44	0.01018	0.45427	4292	613	6183	613	Aldolase A, fructose-bisphosphate
2 TSA v control	0	yes	no	Up	ALDOA	Hs.513490	NM_184043	226	214687_x_at	0	1.23	0.00415	0.40359	27151	1346	33416	444	Aldolase A, fructose-bisphosphate
2 TSA v control	0	yes	no	Up	ALDOA	Hs.513490	NM_184043	226	200966_x_at	0	1.22	0.00119	0.39491	28327	1457	34548	1044	Aldolase A, fructose-bisphosphate
1 5aza v control	1	No	no	Up	ALDOB	Hs.315235		229	211357_s_at	-1	15.26	0.00108	0.07565	17	7	254	79	aldolase B, fructose-bisphosphate
3 5aza/TSA v control	1	No	no	Up	ALDOB	Hs.315235		229	211357_s_at	-0.625	17.81	0.00221	0.07448	17	7	296	33	aldolase B, fructose-bisphosphate
2 TSA v control	1	No	no	Up	ALDOB	Hs.530274	NM_000035	229	214423_x_at	-0.125	1.32	0.02288	0.52423	568	62	751	112	Aldolase B, fructose-bisphosphate
3 5aza/TSA v control	0	No	no	Up	ALG12	Hs.526711	NM_024105	79087	218444_at	0.25	1.42	0.00165	0.06635	525	51	748	68	Asparagine-linked glycosylation 12 homolog (yeast, alpha-1,6-mannosyltransferase)
3 5aza/TSA v control	0	No	no	Up	ALG6	Hs.80042	NM_013339	29929	219649_at	0	1.17	0.04663	0.24981	2174	91	2546	248	Asparagine-linked glycosylation 6 homolog (yeast, alpha-1,3-glucosyltransferase)
2 TSA v control	0	No	no	Up	ALG8	Hs.503368	NM_024079	79053	203545_at	0	1.13	0.03188	0.54122	5880	402	6651	373	Asparagine-linked glycosylation 8 homolog (yeast, alpha-1,3-glucosyltransferase)
1 5aza v control	1	No	no	Down	ALG9	Hs.503850	NM_024740	79796	219374_s_at	0	-1.41	0.00417	0.125	1780	78	1266	138	Asparagine-linked glycosylation 9 homolog (yeast, alpha 1,2 mannosyltransferase)
2 TSA v control	1	No	no	Down	ALG9	Hs.503850	NM_024740	79796	219374_s_at	0	-1.15	0.01358	0.4794	1780	78	1550	91	Asparagine-linked glycosylation 9 homolog (yeast, alpha 1,2 mannosyltransferase)
3 5aza/TSA v control	1	No	no	Down	ALG9	Hs.503850	NM_024740	79796	219374_s_at	0	-1.33	0.00017	0.02566	1780	78	1336	72	Asparagine-linked glycosylation 9 homolog (yeast, alpha 1,2 mannosyltransferase)
3 5aza/TSA v control	1	No	yes	Up	ALPP	Hs.284255	NM_001632	250	211619_s_at	-0.625	11.52	0.00064	0.04524	88	56	1012	362	Alkaline phosphatase, placental (Regan isozyme)
1 5aza v control	1	No	yes	Up	ALPPL2	Hs.333509	NM_031313	251	210431_at	-0.75	10.24	0.00296	0.11035	69	60	708	217	Alkaline phosphatase, placental-like 2
3 5aza/TSA v control	1	No	yes	Up	ALPPL2	Hs.333509	NM_031313	251	210431_at	-1	17.89	0.00084	0.04995	69	60	1238	651	Alkaline phosphatase, placental-like 2
1 5aza v control	1	No	no	Down	ALS2	Hs.471096	NM_020919	57679	232184_at	0	-1.43	0.02031	0.22855	685	115	480	66	Amyotrophic lateral sclerosis 2 (juvenile)
2 TSA v control	1	No	no	Down	ALS2	Hs.471096	NM_020919	57679	232184_at	0	-1.49	0.01152	0.46426	685	115	460	45	Amyotrophic lateral sclerosis 2 (juvenile)
3 5aza/TSA v control	1	No	no	Down	ALS2	Hs.471096	NM_020919	57679	232184_at	0	-1.45	0.04097	0.23425	685	115	474	117	Amyotrophic lateral sclerosis 2 (juvenile)
1 5aza v control	1	No	no	Down	ALS2CR13	Hs.471130	NM_173511	150864	226431_at	0	-1.36	0.04307	0.30614	4517	308	3318	751	Amyotrophic lateral sclerosis 2 (juvenile) chromosome region, candidate 13
2 TSA v control	1	No	no	Down	ALS2CR13	Hs.471130	NM_173511	150864	226431_at	0	-1.14	0.02964	0.52789	4517	308	3968	254	Amyotrophic lateral sclerosis 2 (juvenile) chromosome region, candidate 13
3 5aza/TSA v control	1	No	no	Down	ALS2CR13	Hs.471130	NM_173511	150864	226431_at	0	-1.65	0.00077	0.04923	4517	308	2730	347	Amyotrophic lateral sclerosis 2 (juvenile) chromosome region, candidate 13
3 5aza/TSA v control	1	No	no	Up	ALS2CR2	Hs.127519	NM_018571	55437	223266_at	0	1.44	0.00474	0.09768	3686	427	5323	642	Amyotrophic lateral sclerosis 2 (juvenile) chromosome region, candidate 2
2 TSA v control	1	yes	no	Up	AMD1	Hs.159118	NM_001634	262	236090_at	0	1.46	0.00273	0.39491	836	91	1220	131	Adenosylmethionine decarboxylase 1
2 TSA v control	1	yes	no	Up	AMD1	Hs.159118	NM_001634	262	201197_at	0	1.17	0.04901	0.56485	8812	500	10280	1039	Adenosylmethionine decarboxylase 1
3 5aza/TSA v control	1	yes	no	Down	AMD1	Hs.159118	NM_001634	262	201196_s_at	0	-1.4	0.00387	0.09062	7423	793	5310	554	Adenosylmethionine decarboxylase 1
3 5aza/TSA v control	1	yes	no	Down	AMD1	Hs.159118	NM_001634	262	201197_at	0	-1.48	0.01092	0.13683	8812	500	5949	1031	Adenosylmethionine decarboxylase 1
2 TSA v control	0	No	no	Up	AMFR	Hs.295137	NM_138958	267	202203_s_at	-0.25	1.39	0.02956	0.52789	354	40	491	86	Autocrine motility factor receptor
1 5aza v control	1	yes	no	Up	AMID	Hs.117062	NM_032797	84883	228445_at	-0.625	2.06	0.01265	0.18943	533	155	1099	73	Apoptosis-inducing factor (AIF)-like mitochondrion-associated inducer of death
1 5aza v control	1	yes	no	Up	AMID	Hs.117062	NM_032797	84883	224461_s_at	0	1.47	0.02213	0.2367	2291	349	3360	609	Apoptosis-inducing factor (AIF)-like mitochondrion-associated inducer of death
2 TSA v control	1	No	no	Up	AMID	Hs.117062	NM_032797	84883	224461_s_at	0	1.45	0.04008	0.55142	2291	349	3312	653	Apoptosis-inducing factor (AIF)-like mitochondrion-associated inducer of death
3 5aza/TSA v control	1	yes	no	Up	AMID	Hs.117062	NM_032797	84883	228445_at	-0.625	1.74	0.01532	0.15516	533	155	927	83	Apoptosis-inducing factor (AIF)-like mitochondrion-associated inducer of death
3 5aza/TSA v control	1	yes	no	Up	AMID	Hs.117062	NM_032797	84883	224461_s_at	0	1.55	0.00664	0.11186	2291	349	3550	522	Apoptosis-inducing factor (AIF)-like mitochondrion-associated inducer of death
2 TSA v control	1	No	no	Down	AMMECR1	Hs.211021	NM_015365	9949	204976_s_at	0	-1.21	0.04214	0.5516	1243	102	1029	112	Hypothetical protein LOC286505
3 5aza/TSA v control	1	No	no	Down	AMMECR1	Hs.211021	NM_015365	9949	204976_s_at	0	-1.14	0.04395	0.24225	1243	102	1088	69	Hypothetical protein LOC286505
2 TSA v control	0	No	no	Down	AMN	Hs.534494	NM_030943	81693	223587_s_at	0.625	-1.26	0.03426	0.54498	1072	83	853	120	Amnionless homolog (mouse)
3 5aza/TSA v control	0	No	no	Down	AMOTL2	Hs.426312	NM_016201	51421	203002_at	0	-1.34	0.01661	0.1601	2041	180	1527	211	Angiomotin like 2
1 5aza v control	1	No	no	Up	AMT	Hs.102	NM_000481	275	204294_at	0	1.36	0.03851	0.2936	2222	259	3015	540	Aminomethyltransferase (glycine cleavage system protein T)
2 TSA v control	1	No	no	Up	AMT	Hs.102	NM_000481	275	204294_at	0	1.5	0.00199	0.39491	2222	259	3323	308	Aminomethyltransferase (glycine cleavage system protein T)
3 5aza/TSA v control	1	No	no	Up	AMT	Hs.102	NM_000481	275	204294_at	0	1.43	0.00431	0.09435	2222	259	3170	251	Aminomethyltransferase (glycine cleavage system protein T)
1 5aza v control	0	No	no	Down	ANAPC1	Hs.436527	NM_022662	64682	218575_at	0	-1.2	0.00588	0.13928	3651	231	3040	188	Anaphase promoting complex subunit 1
3 5aza/TSA v control	0	No	no	Up	ANAPC11	Hs.534456	NM_016476	51529	226414_s_at	0	1.46	0.04099	0.23425	6096	1574	8880	1206	APC11 anaphase promoting complex subunit 11 homolog (yeast)
1 5aza v control	0	No	no	Up	ANAPC4	Hs.152173	NM_013367	29945	232524_x_at	0	1.19	0.01989	0.22645	1488	110	1775	146	Anaphase promoting complex subunit 4
3 5aza/TSA v control	1	No	no	Down	ANAPC5	Hs.7101	NM_016237	51433	235926_at	0	-1.58	0.02992	0.20555	1497	354	950	138	Anaphase promoting complex subunit 5
1 5aza v control	1	yes	no	Down	ANAPC7	Hs.529280	NM_016238	51434	225521_at	0	-1.42	0.01871	0.221	865	68	608	109	Anaphase promoting complex subunit 7
1 5aza v control	1	yes	no	Up	ANAPC7	Hs.529280	NM_016238	51434	227593_at	0	1.49	0.01631	0.20984	1060	207	1575	191	Anaphase promoting complex subunit 7
2 TSA v control	1	No	no	Down	ANAPC7	Hs.529280	NM_016238	51434	225521_at	0	-1.18	0.04635	0.55617	865	68	733	79	Anaphase promoting complex subunit 7
3 5aza/TSA v control	1	No	no	Up	ANAPC7	Hs.529280	NM_016238	51434	227593_at	0	1.55	0.00951	0.12863	1060	207	1646	221	Anaphase promoting complex subunit 7
1 5aza v control	1	yes	yes	Up	ANGPT2	Hs.490892	NM_001147	285	205572_at	-1	33.98	4e-05	0.02488	24	10	817	441	Angiopoietin 2
1 5aza v control	1	yes	yes	Up	ANGPT2	Hs.490892	NM_001147	285	211148_s_at	-1	10.59	0.0011	0.07565	43	34	457	174	Angiopoietin 2
3 5aza/TSA v control	1	yes	yes	Up	ANGPT2	Hs.490892	NM_001147	285	205572_at	-1	24.21	2e-05	0.01226	24	10	582	204	Angiopoietin 2
3 5aza/TSA v control	1	yes	yes	Up	ANGPT2	Hs.490892	NM_001147	285	211148_s_at	-0.75	8.41	0.00207	0.07258	43	34	363	186	Angiopoietin 2
1 5aza v control	1	yes	no	Down	ANGPTL1	Hs.546326	NM_004673	9068	224339_s_at	0.5	-1.73	0.01607	0.20811	422	112	244	49	Angiopoietin-like 1
1 5aza v control	1	yes	no	Down	ANGPTL1	Hs.546326	NM_004673	9068	231773_at	0	-1.6	0.00795	0.1595	805	142	504	75	Angiopoietin-like 1
3 5aza/TSA v control	1	No	no	Down	ANGPTL1	Hs.546326	NM_004673	9068	231773_at	0	-1.32	0.04963	0.25628	805	142	611	64	Angiopoietin-like 1
1 5aza v control	1	No	no	Up	ANGPTL2	Hs.521731	NM_012098	23452	213004_at	-0.25	4.13	0.02093	0.23176	207	46	854	644	Angiopoietin-like 2
2 TSA v control	1	No	no	Up	ANGPTL2	Hs.521731	NM_012098	23452	213004_at	-0.25	1.51	0.02578	0.52626	207	46	313	55	Angiopoietin-like 2
3 5aza/TSA v control	1	No	no	Up	ANGPTL2	Hs.521731	NM_012098	23452	213004_at	-0.25	1.87	0.01101	0.13708	207	46	387	110	Angiopoietin-like 2
1 5aza v control	1	yes	yes	Up	ANGPTL3	Hs.209153	NM_014495	27329	243799_x_at	-1	3.01	0.00157	0.0873	79	15	237	61	Angiopoietin-like 3
1 5aza v control	1	yes	yes	Up	ANGPTL3	Hs.209153	NM_014495	27329	219803_at	-1	7.59	0.00366	0.11955	161	17	1225	446	Angiopoietin-like 3
3 5aza/TSA v control	1	yes	yes	Up	ANGPTL3	Hs.209153	NM_014495	27329	243799_x_at	-0.875	2.53	0.0024	0.07735	79	15	200	53	Angiopoietin-like 3
3 5aza/TSA v control	1	yes	yes	Up	ANGPTL3	Hs.209153	NM_014495	27329	219803_at	-1	9.39	0	0.0064	161	17	1517	79	Angiopoietin-like 3
3 5aza/TSA v control	1	No	no	Up	ANGPTL6	Hs.546452	NM_031917	83854	53720_at	0	1.46	0.01059	0.13521	1059	76	1549	216	Angiopoietin-like 6
1 5aza v control	1	No	no	Down	ANKFY1	Hs.513875	NM_020740	51479	224900_at	0	-1.23	0.03646	0.28724	3036	349	2472	122	Ankyrin repeat and FYVE domain containing 1
2 TSA v control	1	No	no	Down	ANKFY1	Hs.513875	NM_020740	51479	219868_s_at	0	-1.22	0.01396	0.48298	1225	107	1008	75	Ankyrin repeat and FYVE domain containing 1
3 5aza/TSA v control	1	No	no	Down	ANKFY1	Hs.513875	NM_020740	51479	224900_at	0	-1.24	0.02604	0.19286	3036	349	2445	155	Ankyrin repeat and FYVE domain containing 1
1 5aza v control	1	No	no	Up	ANKHD1	Hs.434219	NM_024668	54882	208773_s_at	0	1.12	0.03665	0.28773	5350	349	5972	262	Eukaryotic translation initiation factor 4E binding protein 3
2 TSA v control	0	No	no	Down	ANKIB1	Hs.83293		54467	224687_at	0	-1.27	0.00965	0.45427	2618	256	2066	114	Ankyrin repeat and IBR domain containing 1
1 5aza v control	1	No	no	Up	ANKMY1	Hs.435023	NM_017844	51281	229211_at	-0.375	1.36	0.02905	0.26193	881	142	1200	167	Ankyrin repeat and MYND domain containing 1
2 TSA v control	1	No	no	Down	ANKRD10	Hs.525163	NM_017664	55608	218093_s_at	0	-1.24	0.00661	0.44516	4527	374	3641	249	Ankyrin repeat domain 10
3 5aza/TSA v control	1	yes	no	Down	ANKRD10	Hs.525163	NM_017664	55608	227260_at	0	-1.3	0.04661	0.24981	4179	625	3225	240	Ankyrin repeat domain 10
3 5aza/TSA v control	1	yes	no	Down	ANKRD10	Hs.525163	NM_017664	55608	218093_s_at	0	-1.4	0.00242	0.07754	4527	374	3236	361	Ankyrin repeat domain 10
1 5aza v control	1	yes	no	Down	ANKRD11	Hs.335003	NM_013275	29123	219437_s_at	0.25	-1.46	0.01637	0.21012	1100	66	756	137	Ankyrin repeat domain 11
1 5aza v control	1	yes	no	Up	ANKRD11	Hs.335003	NM_013275	29123	226012_at	0	1.18	0.03337	0.27677	2276	239	2689	157	Ankyrin repeat domain 11
3 5aza/TSA v control	1	yes	no	Down	ANKRD11	Hs.335003	NM_013275	29123	219437_s_at	0.75	-1.96	0.03625	0.22123	1100	66	563	206	Ankyrin repeat domain 11
3 5aza/TSA v control	1	yes	no	Up	ANKRD11	Hs.335003	NM_013275	29123	226012_at	0	1.25	0.02492	0.18862	2276	239	2855	339	Ankyrin repeat domain 11
2 TSA v control	1	No	no	Down	ANKRD12	Hs.464585	NM_015208	23253	212289_at	0	-1.54	0.01607	0.49534	1187	198	772	155	Ankyrin repeat domain 12
3 5aza/TSA v control	1	No	no	Down	ANKRD12	Hs.464585	NM_015208	23253	212289_at	0	-1.6	0.02772	0.19825	1187	198	743	200	Ankyrin repeat domain 12
1 5aza v control	1	No	no	Up	ANKRD13	Hs.528703	NM_033121	88455	224810_s_at	0	1.34	0.00993	0.17161	3802	504	5086	364	Ankyrin repeat domain 13
3 5aza/TSA v control	1	No	no	Up	ANKRD13	Hs.528703	NM_033121	88455	224810_s_at	0	1.34	0.02739	0.19749	3802	504	5089	766	Ankyrin repeat domain 13
1 5aza v control	1	No	no	Up	ANKRD15	Hs.493272	NM_153186	23189	213005_s_at	0	1.44	0.002	0.09522	11808	745	16955	1759	Ankyrin repeat domain 15
2 TSA v control	1	No	no	Up	ANKRD15	Hs.493272	NM_153186	23189	213005_s_at	0	1.2	0.02156	0.5207	11808	745	14152	1240	Ankyrin repeat domain 15
3 5aza/TSA v control	1	No	no	Up	ANKRD15	Hs.493272	NM_153186	23189	213005_s_at	0	1.36	0.00085	0.05029	11808	745	16118	1274	Ankyrin repeat domain 15
1 5aza v control	1	No	no	Up	ANKRD23	Hs.158935	NM_144994	200539	241321_at	0	1.25	0.04491	0.31212	830	117	1041	111	Ankyrin repeat domain 23
3 5aza/TSA v control	1	No	no	Up	ANKRD23	Hs.158935	NM_144994	200539	241321_at	0	1.37	0.03779	0.22628	830	117	1135	210	Ankyrin repeat domain 23
2 TSA v control	0	No	no	Down	ANKRD26	Hs.361041		22852	205706_s_at	0.125	-1.33	0.01902	0.50915	439	42	330	48	Ankyrin repeat domain 26
3 5aza/TSA v control	0	No	no	Down	ANKRD27	Hs.59236	NM_032139	84079	221522_at	0	-1.38	0.01521	0.15464	3615	479	2628	368	Ankyrin repeat domain 27 (VPS9 domain)
1 5aza v control	1	No	no	Up	ANKRD9	Hs.432945	NM_152326	122416	230972_at	0	1.28	0.00695	0.14946	1797	157	2291	68	Ankyrin repeat domain 9
3 5aza/TSA v control	1	No	no	Up	ANKRD9	Hs.432945	NM_152326	122416	230972_at	0	1.36	0.01496	0.15406	1797	157	2451	358	Ankyrin repeat domain 9
1 5aza v control	0	No	no	Down	ANKS1	Hs.132639	NM_015245	23294	212747_at	0	-1.27	0.01039	0.17498	2913	137	2297	226	Ankyrin repeat and sterile alpha motif domain containing 1
1 5aza v control	0	No	no	Down	ANP32B	Hs.494604	NM_006401	10541	201306_s_at	0	-1.29	0.00883	0.16588	23522	2560	18195	1521	Acidic (leucine-rich) nuclear phosphoprotein 32 family, member B
1 5aza v control	0	No	no	Down	ANP32E	Hs.385913	NM_030920	81611	229128_s_at	0	-1.65	0.03029	0.26669	6737	1589	4081	966	Acidic (leucine-rich) nuclear phosphoprotein 32 family, member E
1 5aza v control	1	No	no	Up	ANPEP	Hs.1239	NM_001150	290	202888_s_at	0	1.89	0.00133	0.08187	5915	618	11152	1879	Alanyl (membrane) aminopeptidase (aminopeptidase N, aminopeptidase M, microsomal aminopeptidase, CD1
2 TSA v control	1	No	no	Down	ANPEP	Hs.1239	NM_001150	290	202888_s_at	0	-1.34	0.00568	0.44097	5915	618	4407	311	Alanyl (membrane) aminopeptidase (aminopeptidase N, aminopeptidase M, microsomal aminopeptidase, CD1
3 5aza/TSA v control	1	No	no	Up	ANPEP	Hs.1239	NM_001150	290	202888_s_at	0	1.79	0.0004	0.03836	5915	618	10603	1350	Alanyl (membrane) aminopeptidase (aminopeptidase N, aminopeptidase M, microsomal aminopeptidase, CD1
2 TSA v control	1	No	no	Down	ANTXR1	Hs.165859	NM_053034	84168	224694_at	0	-1.42	0.03986	0.55142	3833	361	2694	583	Anthrax toxin receptor 1
3 5aza/TSA v control	1	No	no	Down	ANTXR1	Hs.165859	NM_053034	84168	224694_at	0	-1.9	0.01716	0.162	3833	361	2021	705	Anthrax toxin receptor 1
3 5aza/TSA v control	0	No	no	Down	ANTXR2	Hs.162963	NM_058172	118429	228573_at	0	-1.69	0.04194	0.23686	839	278	495	87	Anthrax toxin receptor 2
1 5aza v control	1	No	no	Up	ANXA11	Hs.530291	NM_145869	311	206200_s_at	0.25	1.41	0.03163	0.27236	2518	243	3550	606	Annexin A11
2 TSA v control	1	No	no	Up	ANXA11	Hs.530291	NM_145869	311	206200_s_at	0.25	1.27	0.01229	0.46847	2518	243	3195	315	Annexin A11
3 5aza/TSA v control	1	No	no	Up	ANXA11	Hs.530291	NM_145869	311	206200_s_at	0.125	1.31	0.02696	0.1961	2518	243	3287	451	Annexin A11
1 5aza v control	1	yes	no	Up	ANXA2	Hs.511605	NM_004039	302	213503_x_at	0	2.14	1e-05	0.01319	11248	879	24023	1923	Annexin A2
1 5aza v control	1	yes	no	Up	ANXA2	Hs.511605	NM_004039	302	201590_x_at	0	2.22	1e-05	0.01372	12132	956	26883	2400	Annexin A2
1 5aza v control	1	yes	no	Up	ANXA2	Hs.511605	NM_004039	302	210427_x_at	0	2.13	1e-05	0.01315	12303	882	26221	2212	Annexin A2
2 TSA v control	1	yes	no	Up	ANXA2	Hs.511605	NM_004039	302	213503_x_at	0	1.31	0.00471	0.41999	11248	879	14726	1359	Annexin A2
2 TSA v control	1	yes	no	Up	ANXA2	Hs.511605	NM_004039	302	201590_x_at	0	1.31	0.00423	0.40359	12132	956	15934	1435	Annexin A2
2 TSA v control	1	yes	no	Up	ANXA2	Hs.511605	NM_004039	302	210427_x_at	0	1.32	0.00257	0.39491	12303	882	16230	1388	Annexin A2
3 5aza/TSA v control	1	yes	no	Up	ANXA2	Hs.511605	NM_004039	302	213503_x_at	0	2.32	8e-05	0.01787	11248	879	26121	3046	Annexin A2
3 5aza/TSA v control	1	yes	no	Up	ANXA2	Hs.511605	NM_004039	302	201590_x_at	0	2.49	7e-05	0.01787	12132	956	30267	3681	Annexin A2
3 5aza/TSA v control	1	yes	no	Up	ANXA2	Hs.511605	NM_004039	302	210427_x_at	0	2.47	7e-05	0.01787	12303	882	30340	4040	Annexin A2
3 5aza/TSA v control	0	No	no	Up	ANXA2P3	Hs.448622		305	211241_at	-0.25	2.51	0.00277	0.08125	300	80	751	196	Annexin A2 pseudogene 3
1 5aza v control	0	No	no	Up	ANXA4	Hs.422986	NM_001153	307	201302_at	0	1.29	0.02795	0.25802	8009	1096	10296	865	Annexin A4
3 5aza/TSA v control	0	No	no	Up	ANXA7	Hs.386434	NM_004034	310	209860_s_at	0	1.18	0.0494	0.25589	7456	841	8806	620	Annexin A7
1 5aza v control	1	No	no	Up	ANXA9	Hs.430324	NM_003568	8416	210085_s_at	-0.5	1.42	0.03613	0.28597	672	124	957	169	Annexin A9
2 TSA v control	1	yes	no	Up	ANXA9	Hs.430324	NM_003568	8416	210085_s_at	-0.5	1.48	0.01473	0.48984	672	124	997	136	Annexin A9
2 TSA v control	1	yes	no	Up	ANXA9	Hs.430324	NM_003568	8416	211712_s_at	0	1.39	0.00234	0.39491	1019	97	1418	123	Annexin A9
3 5aza/TSA v control	1	No	no	Up	ANXA9	Hs.430324	NM_003568	8416	211712_s_at	0	1.36	0.00292	0.08281	1019	97	1382	82	Annexin A9
3 5aza/TSA v control	1	No	no	Down	AOC3	Hs.198241	NM_003734	8639	204894_s_at	0	-1.3	0.00957	0.1289	1837	199	1410	91	Amine oxidase, copper containing 3 (vascular adhesion protein 1)
1 5aza v control	1	No	no	Up	AOX1	Hs.406238	NM_001159	316	205083_at	0	1.86	0.03304	0.27632	1485	72	2754	756	Aldehyde oxidase 1
3 5aza/TSA v control	1	yes	no	Up	AOX1	Hs.406238	NM_001159	316	205082_s_at	0	1.23	0.03867	0.22816	903	124	1113	58	Aldehyde oxidase 1
3 5aza/TSA v control	1	yes	no	Up	AOX1	Hs.406238	NM_001159	316	205083_at	0	1.5	0.02818	0.19958	1485	72	2229	417	Aldehyde oxidase 1
1 5aza v control	1	No	no	Up	AP1G1	Hs.461253	NM_001128	164	203350_at	0	1.33	0.01367	0.19521	3915	537	5197	413	Adaptor-related protein complex 1, gamma 1 subunit
3 5aza/TSA v control	1	No	no	Up	AP1G1	Hs.461253	NM_001128	164	203350_at	0	1.41	0.01568	0.15653	3915	537	5505	830	Adaptor-related protein complex 1, gamma 1 subunit
3 5aza/TSA v control	0	No	no	Up	AP1G2	Hs.343244	NM_080545	8906	226918_at	-0.625	1.45	0.01914	0.16866	284	48	411	63	Adaptor-related protein complex 1, gamma 2 subunit
2 TSA v control	0	No	no	Down	AP1GBP1	Hs.101480	NM_080550	11276	222715_s_at	0	-1.24	0.03398	0.54498	992	129	803	58	AP1 gamma subunit binding protein 1
1 5aza v control	1	No	no	Down	AP1S2	Hs.121592	NM_003916	8905	230264_s_at	0	-1.47	0.00529	0.1341	2043	274	1388	157	Adaptor-related protein complex 1, sigma 2 subunit
2 TSA v control	1	No	no	Down	AP1S2	Hs.121592	NM_003916	8905	230264_s_at	0	-1.31	0.02184	0.52102	2043	274	1563	73	Adaptor-related protein complex 1, sigma 2 subunit
3 5aza/TSA v control	1	No	no	Down	AP1S2	Hs.121592	NM_003916	8905	230264_s_at	0	-1.55	0.00464	0.0974	2043	274	1314	94	Adaptor-related protein complex 1, sigma 2 subunit
1 5aza v control	1	yes	no	Down	AP2A2	Hs.19121	NM_012305	161	215764_x_at	0	-1.21	0.03953	0.29615	1259	150	1038	74	Adaptor-related protein complex 2, alpha 2 subunit
1 5aza v control	1	yes	no	Down	AP2A2	Hs.19121	NM_012305	161	211779_x_at	0	-1.21	0.03516	0.28219	3308	262	2740	309	Adaptor-related protein complex 2, alpha 2 subunit
3 5aza/TSA v control	1	yes	no	Down	AP2A2	Hs.19121	NM_012305	161	211779_x_at	0	-1.31	0.00284	0.08195	3308	262	2530	193	Adaptor-related protein complex 2, alpha 2 subunit
3 5aza/TSA v control	1	yes	no	Down	AP2A2	Hs.19121	NM_012305	161	212159_x_at	0	-1.31	0.00718	0.11529	3480	393	2652	149	Adaptor-related protein complex 2, alpha 2 subunit
2 TSA v control	1	No	no	Up	AP2S1	Hs.119591	NM_021575	1175	202120_x_at	0	1.23	0.02241	0.52423	2624	283	3219	267	Adaptor-related protein complex 2, sigma 1 subunit
3 5aza/TSA v control	1	No	no	Up	AP2S1	Hs.119591	NM_021575	1175	202120_x_at	0	1.25	0.03219	0.21124	2624	283	3273	369	Adaptor-related protein complex 2, sigma 1 subunit
2 TSA v control	1	No	no	Up	AP3B1	Hs.532091	NM_003664	8546	203142_s_at	0	1.13	0.04978	0.56792	3976	331	4505	285	Adaptor-related protein complex 3, beta 1 subunit
3 5aza/TSA v control	1	No	no	Down	AP3B1	Hs.532091	NM_003664	8546	203141_s_at	0	-1.49	0.03129	0.20918	843	165	565	83	Adaptor-related protein complex 3, beta 1 subunit
3 5aza/TSA v control	0	No	no	Down	AP3M2	Hs.77770	NM_006803	10947	1569053_at	0	-1.27	0.04963	0.25628	1082	141	852	116	Adaptor-related protein complex 3, mu 2 subunit
3 5aza/TSA v control	0	No	no	Down	AP4E1	Hs.413366	NM_007347	23431	241174_at	0	-1.31	0.02725	0.19684	568	89	433	36	Adaptor-related protein complex 4, epsilon 1 subunit
1 5aza v control	1	yes	no	Down	AP4S1	Hs.293411	NM_007077	11154	210277_at	0	-1.34	0.03646	0.28724	1480	232	1105	174	Adaptor-related protein complex 4, sigma 1 subunit
1 5aza v control	1	yes	no	Down	AP4S1	Hs.293411	NM_007077	11154	210278_s_at	0	-1.5	0.01032	0.17451	1517	242	1009	119	Adaptor-related protein complex 4, sigma 1 subunit
3 5aza/TSA v control	1	No	no	Down	AP4S1	Hs.293411	NM_007077	11154	210278_s_at	0	-1.39	0.0376	0.22596	1517	242	1092	216	Adaptor-related protein complex 4, sigma 1 subunit
1 5aza v control	1	yes	no	Up	APBB2	Hs.324125		323	213419_at	-0.375	1.64	0.02978	0.26411	567	144	932	218	amyloid beta (A4) precursor protein-binding, family B, member 2 (Fe65-like)
3 5aza/TSA v control	1	yes	no	Up	APBB2	Hs.324125		323	213419_at	-0.375	1.84	0.01246	0.14492	567	144	1041	193	amyloid beta (A4) precursor protein-binding, family B, member 2 (Fe65-like)
1 5aza v control	1	yes	no	Up	APBB2	Hs.479602	NM_173075	323	40148_at	0	1.57	0.01818	0.2191	507	111	795	130	Amyloid beta (A4) precursor protein-binding, family B, member 2 (Fe65-like)
3 5aza/TSA v control	1	yes	no	Up	APBB2	Hs.479602	NM_173075	323	40148_at	0	1.51	0.04225	0.2374	507	111	763	182	Amyloid beta (A4) precursor protein-binding, family B, member 2 (Fe65-like)
1 5aza v control	1	No	no	Down	APC	Hs.158932	NM_000038	324	203526_s_at	0	-1.36	0.00014	0.03508	937	45	691	22	Adenomatosis polyposis coli
3 5aza/TSA v control	1	yes	no	Down	APC	Hs.158932	NM_000038	324	203526_s_at	0	-1.43	0.03016	0.20622	937	45	656	119	Adenomatosis polyposis coli
3 5aza/TSA v control	1	yes	no	Down	APC	Hs.158932	NM_000038	324	203525_s_at	0	-1.27	0.0475	0.25168	1848	272	1454	173	Adenomatosis polyposis coli
2 TSA v control	1	No	no	Down	APC2	Hs.446376	NM_005883	10297	227965_at	0.25	-1.65	0.0019	0.39491	604	86	367	32	Adenomatosis polyposis coli 2
2 TSA v control	0	No	no	Up	APCS	Hs.507080	NM_001639	325	206350_at	-0.375	1.59	0.00204	0.39491	185	24	295	38	Amyloid P component, serum
1 5aza v control	1	No	no	Down	APG12L	Hs.264482	NM_004707	9140	204833_at	0	-1.46	0.03455	0.27971	1101	160	755	178	APG12 autophagy 12-like (S. cerevisiae)
3 5aza/TSA v control	1	No	no	Down	APG12L	Hs.264482	NM_004707	9140	204833_at	0	-1.69	0.01645	0.15973	1101	160	653	171	APG12 autophagy 12-like (S. cerevisiae)
1 5aza v control	0	No	no	Up	APG16L	Hs.529322	NM_198890	55054	232612_s_at	0	1.15	0.00854	0.1633	620	15	713	38	APG16 autophagy 16-like (S. cerevisiae)
1 5aza v control	0	No	no	Down	APG4A	Hs.8763	NM_178271	115201	213115_at	0	-1.28	0.02121	0.23319	729	89	568	61	APG4 autophagy 4 homolog A (S. cerevisiae)
1 5aza v control	1	No	no	Down	APG5L	Hs.486063	NM_004849	9474	210639_s_at	0	-1.21	0.02956	0.26319	2442	102	2016	211	APG5 autophagy 5-like (S. cerevisiae)
3 5aza/TSA v control	1	No	no	Down	APG5L	Hs.486063	NM_004849	9474	210639_s_at	0	-1.16	0.00181	0.06898	2442	102	2103	77	APG5 autophagy 5-like (S. cerevisiae)
1 5aza v control	1	No	no	Down	APG7L	Hs.38032	NM_006395	10533	218673_s_at	0	-1.4	0.00809	0.16037	1095	127	784	44	APG7 autophagy 7-like (S. cerevisiae)
2 TSA v control	1	No	no	Down	APG7L	Hs.38032	NM_006395	10533	218673_s_at	0	-1.29	0.01707	0.50254	1095	127	847	83	APG7 autophagy 7-like (S. cerevisiae)
3 5aza/TSA v control	1	No	no	Down	APG7L	Hs.38032	NM_006395	10533	218673_s_at	0	-1.31	0.02213	0.17885	1095	127	837	102	APG7 autophagy 7-like (S. cerevisiae)
3 5aza/TSA v control	1	yes	no	Up	APLP2	Hs.279518	NM_016160	334	208248_x_at	0	1.13	0.02631	0.19388	18934	1224	21398	701	amyloid beta (A4) precursor-like protein 2
3 5aza/TSA v control	1	yes	no	Up	APLP2	Hs.279518	NM_016160	334	208702_x_at	0	1.14	0.03178	0.21062	20277	1534	23045	1314	amyloid beta (A4) precursor-like protein 2
1 5aza v control	1	No	no	Down	APOA1BP	Hs.528320	NM_144772	128240	224634_at	0	-1.75	0.04942	0.3239	2207	731	1262	114	Apolipoprotein A-I binding protein
3 5aza/TSA v control	1	No	no	Up	APOA1BP	Hs.528320	NM_144772	128240	225427_s_at	0	1.53	0.02435	0.18645	3624	396	5561	1169	Apolipoprotein A-I binding protein
1 5aza v control	0	yes	no	Down	APOA2	Hs.237658	NM_001643	336	219465_at	0	-1.15	0.02402	0.24296	67185	4974	58641	2525	Apolipoprotein A-II
1 5aza v control	0	yes	no	Down	APOA2	Hs.237658	NM_001643	336	219466_s_at	0	-1.15	0.0029	0.10902	74123	2968	64434	974	Apolipoprotein A-II
1 5aza v control	0	No	no	Down	APOB	Hs.120759	NM_000384	338	205108_s_at	0	-1.14	0.00962	0.16979	66348	3272	58262	1483	Apolipoprotein B (including Ag(x) antigen)
2 TSA v control	0	No	no	Up	APOBEC3A	Hs.348983	NM_145699	200315	210873_x_at	-0.25	1.74	0.04869	0.56347	151	50	262	74	Apolipoprotein B mRNA editing enzyme, catalytic polypeptide-like 3A
2 TSA v control	0	No	no	Up	APOBEC3B	Hs.226307	NM_004900	9582	206632_s_at	0	1.49	0.0473	0.5588	1107	292	1645	228	Apolipoprotein B mRNA editing enzyme, catalytic polypeptide-like 3B
1 5aza v control	1	No	no	Down	APOBEC3G	Hs.474853	NM_021822	60489	204205_at	0.625	-1.29	0.04642	0.31627	455	38	354	57	Apolipoprotein B mRNA editing enzyme, catalytic polypeptide-like 3G
2 TSA v control	1	No	no	Up	APOBEC3G	Hs.474853	NM_021822	60489	204205_at	0.125	1.17	0.02604	0.52626	455	38	531	34	Apolipoprotein B mRNA editing enzyme, catalytic polypeptide-like 3G
1 5aza v control	1	yes	no	Up	APOC1	Hs.110675	NM_001645	341	213553_x_at	0	1.41	0.03956	0.29615	9906	1520	13929	2772	Apolipoprotein C-I
1 5aza v control	1	yes	no	Up	APOC1	Hs.110675	NM_001645	341	204416_x_at	0	1.5	0.00855	0.1633	13496	306	20183	2655	Apolipoprotein C-I
3 5aza/TSA v control	1	yes	no	Up	APOC1	Hs.110675	NM_001645	341	213553_x_at	0	1.36	0.02433	0.1863	9906	1520	13436	807	Apolipoprotein C-I
3 5aza/TSA v control	1	yes	no	Up	APOC1	Hs.110675	NM_001645	341	204416_x_at	0	1.77	0.01007	0.13188	13496	306	23831	4657	Apolipoprotein C-I
1 5aza v control	1	yes	no	Up	APOC2	Hs.75615	NM_000483	344	231561_s_at	-0.375	1.58	0.04672	0.3169	448	29	705	159	Apolipoprotein C-II
1 5aza v control	1	yes	no	Up	APOC2	Hs.75615	NM_000483	344	204561_x_at	0	1.67	0.00037	0.04937	16159	1545	26917	1845	Apolipoprotein C-II
2 TSA v control	1	No	no	Up	APOC2	Hs.75615	NM_000483	344	204561_x_at	0	1.2	0.02134	0.52024	16159	1545	19468	1108	Apolipoprotein C-II
3 5aza/TSA v control	1	No	no	Up	APOC2	Hs.75615	NM_000483	344	204561_x_at	0	1.74	0.0027	0.08069	16159	1545	28102	5070	Apolipoprotein C-II
3 5aza/TSA v control	0	No	no	Up	APOC3	Hs.73849	NM_000040	345	205820_s_at	0	1.82	0.04987	0.25713	13358	4447	24304	1585	Apolipoprotein C-III
1 5aza v control	1	No	no	Up	APOF	Hs.534302	NM_001638	319	207262_at	0	2.22	0.00051	0.05867	295	43	653	35	Apolipoprotein F
3 5aza/TSA v control	1	No	no	Up	APOF	Hs.534302	NM_001638	319	207262_at	0	1.93	0.02002	0.17196	295	43	569	167	Apolipoprotein F
3 5aza/TSA v control	0	No	no	Up	APOM	Hs.534468	NM_019101	55937	205682_x_at	0	1.54	0.04825	0.25351	18470	5383	28464	6440	Apolipoprotein M
3 5aza/TSA v control	0	No	no	Down	APP	Hs.434980	NM_201414	351	200602_at	0	-1.27	0.03154	0.21005	4614	643	3638	349	Amyloid beta (A4) precursor protein (protease nexin-II, Alzheimer disease)
3 5aza/TSA v control	0	No	no	Down	APRIN	Hs.369263	NM_015928	23047	204742_s_at	0	-1.27	0.03679	0.22322	646	76	509	15	Androgen-induced proliferation inhibitor
2 TSA v control	1	yes	no	Up	APRT	Hs.28914	NM_000485	353	203219_s_at	0	1.24	0.01155	0.46426	2750	245	3402	264	Adenine phosphoribosyltransferase
2 TSA v control	1	yes	no	Up	APRT	Hs.28914	NM_000485	353	213892_s_at	0	1.35	0.0001	0.23501	4793	191	6483	343	Adenine phosphoribosyltransferase
3 5aza/TSA v control	1	yes	no	Up	APRT	Hs.28914	NM_000485	353	203219_s_at	0	1.28	0.01441	0.15235	2750	245	3525	398	Adenine phosphoribosyltransferase
3 5aza/TSA v control	1	yes	no	Up	APRT	Hs.28914	NM_000485	353	213892_s_at	0	1.45	0.0266	0.19501	4793	191	6963	1193	Adenine phosphoribosyltransferase
3 5aza/TSA v control	0	No	no	Up	APTX	Hs.20158	NM_175073	54840	218527_at	0	1.18	0.04837	0.25372	2375	242	2812	82	Aprataxin
1 5aza v control	1	No	no	Up	APXL2	Hs.519574	NM_133456	134549	239435_x_at	0	1.24	0.007	0.14962	1559	104	1934	165	Apical protein 2
3 5aza/TSA v control	1	No	no	Up	APXL2	Hs.519574	NM_133456	134549	239435_x_at	0	1.29	0.02834	0.20006	1559	104	2018	278	Apical protein 2
1 5aza v control	1	No	no	Down	AQP4	Hs.315369	NM_004028	361	226228_at	0.25	-2.51	0.00096	0.07334	260	60	104	20	Aquaporin 4
3 5aza/TSA v control	1	No	no	Down	AQP4	Hs.315369	NM_004028	361	226228_at	0.75	-3.24	0.01718	0.16201	260	60	80	41	Aquaporin 4
2 TSA v control	0	No	no	Down	ARAF1	Hs.446641	NM_001654	369	230652_at	0	-1.57	0.01128	0.46221	287	49	183	30	V-raf murine sarcoma 3611 viral oncogene homolog 1
3 5aza/TSA v control	0	No	no	Up	ARF3	Hs.119177	NM_001659	377	200011_s_at	0	1.16	0.02195	0.17828	4871	388	5646	265	ADP-ribosylation factor 3
1 5aza v control	1	No	no	Down	ARF6	Hs.525330	NM_001663	382	224788_at	0	-1.73	0.03693	0.28881	6285	1900	3634	217	ADP-ribosylation factor 6
3 5aza/TSA v control	1	No	no	Down	ARF6	Hs.525330	NM_001663	382	224788_at	0	-2.03	0.01811	0.1649	6285	1900	3095	185	ADP-ribosylation factor 6
3 5aza/TSA v control	0	No	no	Up	ARFIP2	Hs.75139	NM_012402	23647	202109_at	0	1.3	0.00466	0.09746	3650	321	4727	360	ADP-ribosylation factor interacting protein 2 (arfaptin 2)
1 5aza v control	1	No	yes	Up	ARG1	Hs.440934	NM_000045	383	206177_s_at	-0.875	8.21	0.00582	0.13908	138	64	1136	155	Arginase, liver
2 TSA v control	1	No	no	Up	ARG1	Hs.440934	NM_000045	383	206177_s_at	-0.625	3.05	0.02209	0.52231	138	64	422	110	Arginase, liver
3 5aza/TSA v control	1	No	yes	Up	ARG1	Hs.440934	NM_000045	383	206177_s_at	-0.875	6.64	0.00381	0.09019	138	64	919	233	Arginase, liver
2 TSA v control	0	yes	no	Up	ARG2	Hs.509719	NM_001172	384	203945_at	0	1.21	0.03121	0.53632	1024	93	1241	125	Arginase, type II
2 TSA v control	0	yes	no	Up	ARG2	Hs.509719	NM_001172	384	203946_s_at	0	1.51	0.00752	0.44516	1739	272	2619	380	Arginase, type II
1 5aza v control	1	yes	no	Up	ARGBP2	Hs.156880		8470	227827_at	0	2.17	0.00616	0.14143	324	67	702	198	Arg/Abl-interacting protein ArgBP2
1 5aza v control	1	yes	no	Up	ARGBP2	Hs.156880		8470	227826_s_at	0	1.77	0.00453	0.12826	357	60	632	116	Arg/Abl-interacting protein ArgBP2
3 5aza/TSA v control	1	yes	no	Up	ARGBP2	Hs.156880		8470	227827_at	0	1.76	0.01425	0.15175	324	67	568	22	Arg/Abl-interacting protein ArgBP2
3 5aza/TSA v control	1	yes	no	Up	ARGBP2	Hs.156880		8470	227826_s_at	0	1.84	0.0039	0.09066	357	60	659	137	Arg/Abl-interacting protein ArgBP2
2 TSA v control	1	No	no	Up	ARHGAP1	Hs.138860	NM_004308	392	202117_at	0	1.13	0.03194	0.54122	6330	456	7148	164	Rho GTPase activating protein 1
3 5aza/TSA v control	1	No	no	Up	ARHGAP1	Hs.138860	NM_004308	392	202117_at	0	1.27	0.00236	0.07719	6330	456	8019	488	Rho GTPase activating protein 1
1 5aza v control	1	No	no	Down	ARHGAP11A	Hs.525764	NM_199357	9824	204492_at	0	-1.9	0.03595	0.28541	394	57	207	84	Rho GTPase activating protein 11A
2 TSA v control	1	No	no	Down	ARHGAP11A	Hs.525764	NM_199357	9824	204492_at	0	-1.26	0.03851	0.54694	394	57	313	33	Rho GTPase activating protein 11A
3 5aza/TSA v control	1	No	no	Down	ARHGAP11A	Hs.525764	NM_199357	9824	204492_at	0	-1.83	0.00129	0.06127	394	57	215	36	Rho GTPase activating protein 11A
2 TSA v control	0	yes	no	Up	ARHGAP18	Hs.486458	NM_033515	93663	225166_at	0	1.37	0.049	0.56485	1280	103	1754	348	Rho GTPase activating protein 18
2 TSA v control	0	yes	no	Up	ARHGAP18	Hs.486458	NM_033515	93663	225171_at	0	1.41	0.04716	0.5588	10296	2222	14508	1070	Rho GTPase activating protein 18
1 5aza v control	1	No	no	Down	ARHGAP26	Hs.293593	NM_015071	23092	226576_at	0	-1.66	5e-05	0.02554	1451	110	876	53	Rho GTPase activating protein 26
3 5aza/TSA v control	1	No	no	Down	ARHGAP26	Hs.293593	NM_015071	23092	226576_at	0	-1.72	0.0371	0.22455	1451	110	846	255	Rho GTPase activating protein 26
3 5aza/TSA v control	0	No	no	Down	ARHGAP5	Hs.525287	NM_001173	394	217936_at	0	-1.25	0.04095	0.23425	6589	864	5252	542	Rho GTPase activating protein 5
2 TSA v control	0	No	no	Up	ARHGAP8	Hs.102336	NM_181335	23779	219168_s_at	0	1.2	0.01316	0.47471	533	41	640	46	Rho GTPase activating protein 8
1 5aza v control	1	No	no	Down	ARHGDIA	Hs.159161	NM_004309	396	201167_x_at	0.25	-1.99	0.02721	0.25468	425	33	214	70	Rho GDP dissociation inhibitor (GDI) alpha
3 5aza/TSA v control	1	No	no	Down	ARHGDIA	Hs.159161	NM_004309	396	201167_x_at	0.25	-1.88	0.0324	0.21173	425	33	226	76	Rho GDP dissociation inhibitor (GDI) alpha
1 5aza v control	1	No	no	Up	ARHGEF18	Hs.6150	NM_032922	23370	213039_at	0	1.43	0.00569	0.1376	3230	379	4606	540	rho/rac guanine nucleotide exchange factor (GEF) 18
3 5aza/TSA v control	1	No	no	Up	ARHGEF18	Hs.6150	NM_032922	23370	213039_at	0	1.34	0.01332	0.14889	3230	379	4336	539	rho/rac guanine nucleotide exchange factor (GEF) 18
3 5aza/TSA v control	0	No	no	Up	ARHN	Hs.436395	NM_005440	8153	213467_at	-0.5	1.56	0.02104	0.17578	217	34	339	68	Ras homolog gene family, member N
2 TSA v control	1	No	no	Down	ARID1A	Hs.468972	NM_139135	8289	212152_x_at	0	-1.14	0.03046	0.53122	4919	331	4331	264	AT rich interactive domain 1A (SWI- like)
3 5aza/TSA v control	1	yes	no	Down	ARID1A	Hs.468972	NM_139135	8289	210649_s_at	0	-1.46	0.00285	0.08195	2793	206	1916	218	AT rich interactive domain 1A (SWI- like)
3 5aza/TSA v control	1	yes	no	Down	ARID1A	Hs.468972	NM_139135	8289	212152_x_at	0	-1.2	0.03094	0.20842	4919	331	4107	409	AT rich interactive domain 1A (SWI- like)
1 5aza v control	1	No	no	Down	ARID1B	Hs.291587	NM_175863	57492	225181_at	0	-1.46	0.03667	0.28773	3290	468	2255	513	AT rich interactive domain 1B (SWI1-like)
3 5aza/TSA v control	1	yes	no	Down	ARID1B	Hs.291587	NM_175863	57492	225184_at	0	-1.46	0.03399	0.216	1166	229	797	30	AT rich interactive domain 1B (SWI1-like)
3 5aza/TSA v control	1	yes	no	Down	ARID1B	Hs.291587	NM_175863	57492	225181_at	0	-1.85	0.00157	0.06454	3290	468	1783	90	AT rich interactive domain 1B (SWI1-like)
1 5aza v control	0	No	no	Up	ARID4A	Hs.161000	NM_023001	5926	205062_x_at	0	1.26	0.02651	0.25412	1044	119	1316	138	AT rich interactive domain 4A (RBP1-like)
1 5aza v control	1	No	no	Up	ARL11	Hs.202605	NM_138450	115761	1552691_at	-1	6.01	0.00514	0.13279	24	14	144	56	ADP-ribosylation factor-like 11
3 5aza/TSA v control	1	No	no	Up	ARL11	Hs.202605	NM_138450	115761	1552691_at	-0.5	5.46	0.00609	0.10906	24	14	131	55	ADP-ribosylation factor-like 11
1 5aza v control	1	No	no	Down	ARL2L1	Hs.533086	NM_182896	200894	228201_at	0	-1.32	0.02837	0.26033	1180	161	895	122	ADP-ribosylation factor-like 2-like 1
3 5aza/TSA v control	1	No	no	Down	ARL2L1	Hs.533086	NM_182896	200894	228201_at	0	-1.24	0.04688	0.25023	1180	161	952	56	ADP-ribosylation factor-like 2-like 1
1 5aza v control	1	No	no	Down	ARL6	Hs.373801	NM_177976	84100	235320_at	0	-1.32	0.0385	0.2936	388	48	294	45	ADP-ribosylation factor-like 6
3 5aza/TSA v control	1	No	no	Down	ARL6	Hs.373801	NM_177976	84100	235320_at	0	-1.29	0.02267	0.18106	388	48	300	35	ADP-ribosylation factor-like 6
3 5aza/TSA v control	0	No	no	Up	ARL6IP	Hs.75249	NM_015161	23204	211935_at	0	1.22	0.01847	0.16622	17400	1747	21309	1444	ADP-ribosylation factor-like 6 interacting protein
1 5aza v control	1	yes	no	Down	ARL6IP2	Hs.190440	NM_022374	64225	1553603_s_at	0	-1.47	0.00209	0.09647	1951	154	1331	140	ADP-ribosylation factor-like 6 interacting protein 2
1 5aza v control	1	yes	no	Down	ARL6IP2	Hs.190440	NM_022374	64225	222700_at	0	-1.24	0.02737	0.25526	10084	1144	8131	847	ADP-ribosylation factor-like 6 interacting protein 2
2 TSA v control	1	yes	no	Down	ARL6IP2	Hs.190440	NM_022374	64225	237968_at	0	-1.52	0.03138	0.53772	835	194	551	72	ADP-ribosylation factor-like 6 interacting protein 2
2 TSA v control	1	yes	no	Down	ARL6IP2	Hs.190440	NM_022374	64225	1553603_s_at	0	-1.16	0.02289	0.52423	1951	154	1685	96	ADP-ribosylation factor-like 6 interacting protein 2
3 5aza/TSA v control	1	yes	no	Down	ARL6IP2	Hs.190440	NM_022374	64225	237968_at	0	-1.74	0.01377	0.1502	835	194	480	85	ADP-ribosylation factor-like 6 interacting protein 2
3 5aza/TSA v control	1	yes	no	Down	ARL6IP2	Hs.190440	NM_022374	64225	1553603_s_at	0	-1.63	0.00029	0.03301	1951	154	1196	36	ADP-ribosylation factor-like 6 interacting protein 2
3 5aza/TSA v control	1	yes	no	Down	ARL6IP2	Hs.190440	NM_022374	64225	222700_at	0	-1.24	0.0239	0.18474	10084	1144	8134	385	ADP-ribosylation factor-like 6 interacting protein 2
1 5aza v control	1	No	no	Down	ARL6IP4	Hs.103561	NM_018694	51329	220597_s_at	0	-1.25	0.02574	0.25127	1857	217	1482	77	ADP-ribosylation-like factor 6 interacting protein 4
3 5aza/TSA v control	1	No	no	Down	ARL6IP4	Hs.103561	NM_018694	51329	220597_s_at	0	-1.26	0.01834	0.16577	1857	217	1471	96	ADP-ribosylation-like factor 6 interacting protein 4
2 TSA v control	1	No	no	Down	ARL8	Hs.25362	NM_178815	221079	242727_at	0	-1.23	0.01544	0.49431	1288	116	1045	87	ADP-ribosylation factor-like 8
3 5aza/TSA v control	1	No	no	Down	ARL8	Hs.25362	NM_178815	221079	226345_at	0	-1.17	0.02869	0.201	5668	442	4834	400	ADP-ribosylation factor-like 8
1 5aza v control	1	No	no	Down	ARMC8	Hs.477708	NM_015396	25852	203486_s_at	0	-1.16	0.04928	0.32333	3834	216	3303	349	Armadillo repeat containing 8
2 TSA v control	1	No	no	Down	ARMC8	Hs.477708	NM_015396	25852	203486_s_at	0	-1.18	0.02301	0.52477	3834	216	3246	283	Armadillo repeat containing 8
3 5aza/TSA v control	1	No	no	Down	ARMC8	Hs.477708	NM_015396	25852	203486_s_at	0	-1.45	9e-05	0.01809	3834	216	2652	151	Armadillo repeat containing 8
1 5aza v control	1	No	no	Down	ARMCX3	Hs.172788	NM_177948	51566	217858_s_at	0	-1.23	0.03939	0.29564	3676	183	2987	375	Armadillo repeat containing, X-linked 3
2 TSA v control	1	No	no	Down	ARMCX3	Hs.172788	NM_177948	51566	222444_at	0	-1.41	0.00229	0.39491	1441	103	1024	100	Armadillo repeat containing, X-linked 3
2 TSA v control	0	yes	no	Down	ARNT	Hs.131494	NM_178427	405	218221_at	0	-1.17	0.01155	0.46426	531	38	454	23	Aryl hydrocarbon receptor nuclear translocator
2 TSA v control	0	yes	no	Down	ARNT	Hs.131494	NM_178427	405	230619_at	0	-1.25	0.02695	0.5268	582	69	466	22	Aryl hydrocarbon receptor nuclear translocator
2 TSA v control	0	No	no	Down	ARNTL	Hs.65734	NM_001178	406	210971_s_at	0	-1.61	0.02823	0.52789	369	94	229	39	Aryl hydrocarbon receptor nuclear translocator-like
3 5aza/TSA v control	1	No	no	Down	ARPC1A	Hs.124126		10552	215457_at	0.5	-1.97	0.01038	0.13397	203	49	103	26	Actin related protein 2/3 complex, subunit 1A, 41kDa
3 5aza/TSA v control	0	No	no	Up	ARPC1B	Hs.489284	NM_005720	10095	201954_at	0	1.23	0.03126	0.20907	4833	258	5929	661	Actin related protein 2/3 complex, subunit 1B, 41kDa
3 5aza/TSA v control	0	No	no	Up	ARPC2	Hs.529303	NM_152862	10109	213513_x_at	0	1.19	0.01691	0.16112	10877	854	12983	1014	Actin related protein 2/3 complex, subunit 2, 34kDa
3 5aza/TSA v control	0	No	no	Up	ARPC3	Hs.524741	NM_005719	10094	208736_at	0	1.14	0.0132	0.14837	13013	722	14826	600	Actin related protein 2/3 complex, subunit 3, 21kDa
3 5aza/TSA v control	1	No	no	Down	ARPC5L	Hs.132499	NM_030978	81873	223101_s_at	0	-1.22	0.02261	0.18081	1528	89	1252	140	Actin related protein 2/3 complex, subunit 5-like
1 5aza v control	1	No	yes	Up	ARPM1	Hs.135411	NM_032487	84517	223665_at	-1	2.37	0.03919	0.29563	139	61	330	79	Actin related protein M1
3 5aza/TSA v control	1	No	yes	Up	ARPM1	Hs.135411	NM_032487	84517	223665_at	-1	2.45	0.03583	0.22012	139	61	342	78	Actin related protein M1
3 5aza/TSA v control	0	yes	no	Up	ARPP-19	Hs.512908	NM_006628	10776	214553_s_at	0	1.36	0.03305	0.21361	1760	304	2392	85	Cyclic AMP phosphoprotein, 19 kD
3 5aza/TSA v control	0	yes	no	Up	ARPP-19	Hs.512908	NM_006628	10776	221483_s_at	0	1.13	0.03356	0.21474	9121	584	10338	677	Cyclic AMP phosphoprotein, 19 kD
2 TSA v control	1	No	no	Up	ARRB1	Hs.503284	NM_020251	408	222756_s_at	-0.25	1.39	0.00568	0.44097	552	70	765	79	Arrestin, beta 1
3 5aza/TSA v control	1	No	no	Up	ARRB1	Hs.503284	NM_020251	408	222756_s_at	-0.25	1.27	0.04128	0.23487	552	70	702	104	Arrestin, beta 1
1 5aza v control	1	No	no	Up	ARRDC3	Hs.24684	NM_020801	57561	224797_at	0	1.41	0.01403	0.19688	992	156	1400	178	Arrestin domain containing 3
3 5aza/TSA v control	1	No	no	Up	ARRDC3	Hs.24684	NM_020801	57561	224797_at	0	1.39	0.03446	0.21672	992	156	1383	253	Arrestin domain containing 3
3 5aza/TSA v control	0	No	no	Up	ARRDC4	Hs.6093	NM_183376	91947	225283_at	0	3.41	0.0109	0.13677	718	293	2450	960	Arrestin domain containing 4
1 5aza v control	1	yes	no	Up	ARSD	Hs.349326		414	223695_s_at	0	1.33	0.02154	0.23463	319	45	423	48	Transcribed sequence with weak similarity to protein sp:P39190 (H.sapiens) ALU3_HUMAN Alu subfamily
1 5aza v control	1	yes	no	Up	ARSD	Hs.528631	NM_009589	414	230131_x_at	0	1.31	0.04418	0.31	384	66	503	40	Arylsulfatase D
1 5aza v control	1	yes	no	Up	ARSD	Hs.528631	NM_009589	414	225280_x_at	-0.25	1.4	0.01092	0.17882	428	63	600	57	Arylsulfatase D
1 5aza v control	0	No	no	Down	ART1	Hs.382188	NM_004314	417	207919_at	0.25	-1.22	0.01815	0.21898	566	53	465	38	ADP-ribosyltransferase 1
1 5aza v control	1	No	no	Up	ARTS-1	Hs.436186	NM_016442	51752	214012_at	0	1.42	0.00136	0.0826	662	38	940	83	Type 1 tumor necrosis factor receptor shedding aminopeptidase regulator
3 5aza/TSA v control	1	No	no	Up	ASAH1	Hs.527412	NM_177924	427	213902_at	0	1.36	0.01708	0.1619	2388	339	3250	401	N-acylsphingosine amidohydrolase (acid ceramidase) 1
1 5aza v control	1	No	no	Up	ASB1	Hs.516788	NM_016114	51665	212819_at	0	1.51	0.01287	0.19046	653	23	984	137	Ankyrin repeat and SOCS box-containing 1
2 TSA v control	0	No	no	Up	ASB4	Hs.127735	NM_145872	51666	237721_s_at	0	1.84	0.02	0.51266	336	99	618	152	Ankyrin repeat and SOCS box-containing 4
2 TSA v control	0	No	no	Down	ASB8	Hs.432699	NM_024095	140461	218841_at	0.25	-1.31	0.00759	0.44516	594	63	453	40	Ankyrin repeat and SOCS box-containing 8
3 5aza/TSA v control	0	No	no	Up	ASB9	Hs.19404	NM_024087	140462	205673_s_at	0	1.54	0.04932	0.25588	900	228	1387	260	Ankyrin repeat and SOCS box-containing 9
3 5aza/TSA v control	0	No	no	Down	ASCC1	Hs.500007	NM_015947	51008	1554627_a_at	0	-1.16	0.03305	0.21361	2959	249	2544	148	Activating signal cointegrator 1 complex subunit 1
1 5aza v control	1	No	no	Down	ASE-1	Hs.446684	NM_012099	10849	205264_at	0	-1.5	0.00495	0.13105	2481	142	1659	223	CD3-epsilon-associated protein; antisense to ERCC-1
2 TSA v control	1	No	no	Up	ASE-1	Hs.446684	NM_012099	10849	205264_at	0	1.14	0.01594	0.49506	2481	142	2834	153	CD3-epsilon-associated protein; antisense to ERCC-1
3 5aza/TSA v control	1	No	no	Down	ASE-1	Hs.446684	NM_012099	10849	205264_at	0	-1.49	0.00832	0.12293	2481	142	1664	266	CD3-epsilon-associated protein; antisense to ERCC-1
1 5aza v control	0	No	no	Down	ASF1A	Hs.292316	NM_014034	25842	203428_s_at	0	-1.5	0.04976	0.32501	4301	805	2874	752	ASF1 anti-silencing function 1 homolog A (S. cerevisiae)
2 TSA v control	0	No	no	Up	ASGR1	Hs.12056	NM_001671	432	206743_s_at	0	1.22	0.04152	0.5516	5355	208	6515	819	Asialoglycoprotein receptor 1
1 5aza v control	1	No	no	Down	ASH1L	Hs.491060	NM_018489	55870	218554_s_at	0	-1.19	0.00409	0.12405	545	32	458	22	Ash1 (absent, small, or homeotic)-like (Drosophila)
1 5aza v control	1	No	no	Down	ASK	Hs.489037	NM_006716	10926	204244_s_at	0	-1.68	0.0011	0.07565	4278	598	2541	291	Activator of S phase kinase
3 5aza/TSA v control	1	No	no	Down	ASK	Hs.489037	NM_006716	10926	204244_s_at	0	-1.57	0.0026	0.08011	4278	598	2725	326	Activator of S phase kinase
1 5aza v control	1	No	no	Down	ASMTL	Hs.533514	NM_004192	8623	36554_at	0	-1.39	0.03794	0.29252	1195	204	862	37	Acetylserotonin O-methyltransferase-like
1 5aza v control	1	No	no	Down	ASMTL	Hs.533514	NM_004192	8623	36553_at	0	-1.53	0.00186	0.09335	2564	329	1672	111	Acetylserotonin O-methyltransferase-like
3 5aza/TSA v control	0	No	no	Up	ASNA1	Hs.465985	NM_004317	439	202024_at	0	1.36	0.04346	0.24044	2250	343	3052	543	ArsA arsenite transporter, ATP-binding, homolog 1 (bacterial)
1 5aza v control	1	No	no	Down	ASNS	Hs.489207	NM_183356	440	205047_s_at	0	-3.57	0.01788	0.21785	13013	5933	3641	2391	Asparagine synthetase
3 5aza/TSA v control	1	No	no	Down	ASNS	Hs.489207	NM_183356	440	205047_s_at	0	-5.39	0.00504	0.0999	13013	5933	2416	968	Asparagine synthetase
1 5aza v control	1	No	no	Up	ASPH	Hs.332422	NM_032468	444	209135_at	0	1.42	0.04519	0.3125	6355	1263	9001	1853	Aspartate beta-hydroxylase
3 5aza/TSA v control	1	No	no	Down	ASPH	Hs.332422	NM_032468	444	205808_at	0	-1.38	0.01827	0.1657	1137	169	821	106	Aspartate beta-hydroxylase
1 5aza v control	0	No	no	Down	ASPSCR1	Hs.298351	NM_024083	79058	218908_at	0	-1.37	0.03226	0.27397	5285	862	3859	650	Alveolar soft part sarcoma chromosome region, candidate 1
1 5aza v control	1	No	no	Up	ASRGL1	Hs.535326	NM_025080	80150	222764_at	0	1.46	0.00417	0.125	1513	147	2211	280	Asparaginase like 1
3 5aza/TSA v control	1	yes	no	Up	ASRGL1	Hs.535326	NM_025080	80150	222764_at	0	1.3	0.00674	0.11204	1513	147	1967	123	Asparaginase like 1
3 5aza/TSA v control	1	yes	no	Up	ASRGL1	Hs.535326	NM_025080	80150	218857_s_at	0	1.25	0.02628	0.19382	4386	357	5464	620	Asparaginase like 1
1 5aza v control	1	No	no	Up	ASTN2	Hs.546352	NM_198188	23245	209693_at	0.25	1.55	0.00317	0.11285	588	69	914	133	Astrotactin 2
3 5aza/TSA v control	1	yes	no	Up	ASTN2	Hs.546352	NM_198188	23245	215407_s_at	0	1.52	0.02671	0.19544	486	127	737	57	Astrotactin 2
3 5aza/TSA v control	1	yes	no	Up	ASTN2	Hs.546352	NM_198188	23245	209693_at	0	1.51	0.00322	0.08546	588	69	890	48	Astrotactin 2
1 5aza v control	1	No	no	Down	ATAD1	Hs.435948	NM_032810	84896	224850_at	0	-1.18	0.02022	0.22821	7469	296	6348	514	ATPase family, AAA domain containing 1
2 TSA v control	1	No	no	Down	ATAD1	Hs.435948	NM_032810	84896	224850_at	0	-1.09	0.02634	0.52626	7469	296	6862	290	ATPase family, AAA domain containing 1
3 5aza/TSA v control	1	No	no	Down	ATAD1	Hs.435948	NM_032810	84896	224850_at	0	-1.23	0.002	0.07193	7469	296	6051	366	ATPase family, AAA domain containing 1
1 5aza v control	1	No	no	Down	ATAD3B	Hs.23413	NM_031921	83858	227237_x_at	0.25	-1.65	0.04583	0.31411	1243	144	755	281	ATPase family, AAA domain containing 3B
3 5aza/TSA v control	1	No	no	Down	ATAD3B	Hs.23413	NM_031921	83858	227237_x_at	0.25	-1.41	0.03564	0.21973	1243	144	879	176	ATPase family, AAA domain containing 3B
3 5aza/TSA v control	0	No	no	Down	ATBF1	Hs.461285	NM_006885	463	226137_at	0	-1.37	0.03392	0.21581	5808	190	4229	739	AT-binding transcription factor 1
2 TSA v control	1	No	no	Up	ATE1	Hs.501239	NM_007041	11101	225497_at	0	1.25	0.04546	0.55483	4412	163	5526	679	Arginyltransferase 1
3 5aza/TSA v control	1	No	no	Down	ATE1	Hs.501239	NM_007041	11101	234584_s_at	0	-1.22	0.02712	0.1963	1892	188	1556	77	Arginyltransferase 1
3 5aza/TSA v control	1	No	no	Down	ATE1	Hs.501239	NM_007041	11101	225497_at	0	-1.07	0.02484	0.18821	4412	163	4115	117	Arginyltransferase 1
3 5aza/TSA v control	0	yes	no	Down	ATF1	Hs.435267	NM_005171	466	1565269_s_at	0	-1.57	0.00957	0.1289	1336	174	853	154	Activating transcription factor 1
3 5aza/TSA v control	0	yes	no	Down	ATF1	Hs.435267	NM_005171	466	222103_at	0	-1.6	0.00156	0.06454	2644	332	1648	189	Activating transcription factor 1
1 5aza v control	1	No	no	Down	ATF4	Hs.496487	NM_182810	468	200779_at	0	-1.6	0.03865	0.29368	31480	8524	19680	4045	Activating transcription factor 4 (tax-responsive enhancer element B67)
3 5aza/TSA v control	1	No	no	Down	ATF4	Hs.496487	NM_182810	468	200779_at	0	-1.64	0.02536	0.19019	31480	8524	19192	2560	Activating transcription factor 4 (tax-responsive enhancer element B67)
1 5aza v control	1	yes	yes	Up	ATF5	Hs.9754	NM_012068	22809	204999_s_at	-1	5.14	0.00222	0.09873	175	69	898	269	Activating transcription factor 5
1 5aza v control	1	yes	no	Up	ATF5	Hs.9754	NM_012068	22809	204998_s_at	0	3.72	0.00328	0.11428	848	200	3152	1335	Activating transcription factor 5
3 5aza/TSA v control	1	yes	yes	Up	ATF5	Hs.9754	NM_012068	22809	204999_s_at	-1	2.94	0.01077	0.13627	175	69	513	87	Activating transcription factor 5
3 5aza/TSA v control	1	yes	no	Up	ATF5	Hs.9754	NM_012068	22809	204998_s_at	0	2.68	0.0018	0.06898	848	200	2274	612	Activating transcription factor 5
3 5aza/TSA v control	1	No	no	Down	ATF6	Hs.492740	NM_007348	22926	226941_at	0	-1.27	0.0494	0.25589	1938	269	1522	221	Activating transcription factor 6
1 5aza v control	1	No	no	Up	ATF7IP	Hs.546406	NM_018179	55729	218987_at	0	1.29	0.04139	0.30038	808	129	1045	106	Activating transcription factor 7 interacting protein
3 5aza/TSA v control	1	No	no	Up	ATF7IP	Hs.546406	NM_018179	55729	218987_at	0	1.31	0.03922	0.22982	808	129	1057	121	Activating transcription factor 7 interacting protein
2 TSA v control	0	No	no	Up	ATIC	Hs.90280	NM_004044	471	208758_at	0	1.25	0.04034	0.55142	12656	1632	15848	1741	5-aminoimidazole-4-carboxamide ribonucleotide formyltransferase/IMP cyclohydrolase
3 5aza/TSA v control	0	No	no	Up	ATOH8	Hs.135569	NM_032827	84913	1558705_at	-0.25	1.23	0.03162	0.21021	608	26	749	85	Atonal homolog 8 (Drosophila)
3 5aza/TSA v control	0	No	no	Up	ATOX1	Hs.125213	NM_004045	475	203454_s_at	0	1.45	0.0169	0.16112	3891	550	5654	1001	ATX1 antioxidant protein 1 homolog (yeast)
2 TSA v control	0	No	no	Down	ATP10D	Hs.437241	NM_020453	57205	213238_at	0.875	-1.69	0.02616	0.52626	449	126	265	33	ATPase, Class V, type 10D
1 5aza v control	1	yes	no	Up	ATP11A	Hs.29189		23250	215842_s_at	0	1.46	0.00961	0.16979	261	42	381	20	ATPase, Class VI, type 11A
1 5aza v control	1	yes	no	Down	ATP11A	Hs.29189		23250	230875_s_at	0	-1.29	0.01071	0.17719	7365	522	5725	597	ATPase, Class VI, type 11A
2 TSA v control	1	No	no	Up	ATP11A	Hs.29189		23250	215842_s_at	0	1.47	0.04894	0.56485	261	42	383	84	ATPase, Class VI, type 11A
3 5aza/TSA v control	1	yes	no	Up	ATP11A	Hs.29189		23250	215842_s_at	0	1.67	0.00322	0.08546	261	42	436	22	ATPase, Class VI, type 11A
3 5aza/TSA v control	1	yes	no	Down	ATP11A	Hs.29189		23250	230875_s_at	0	-1.4	0.02494	0.18866	7365	522	5276	910	ATPase, Class VI, type 11A
2 TSA v control	1	yes	no	Down	ATP11B	Hs.432405		23200	1564064_a_at	0	-1.51	0.00876	0.45311	849	123	564	85	ATPase, Class VI, type 11B
2 TSA v control	1	yes	no	Down	ATP11B	Hs.432405		23200	212536_at	0	-1.51	0.00992	0.45427	1914	251	1269	216	ATPase, Class VI, type 11B
3 5aza/TSA v control	1	No	no	Down	ATP11B	Hs.432405		23200	212536_at	0	-1.3	0.0415	0.23563	1914	251	1472	236	ATPase, Class VI, type 11B
1 5aza v control	1	No	no	Down	ATP11C	Hs.88252	NM_173694	286410	226785_at	0	-1.35	0.00219	0.09873	2382	207	1769	133	ATPase, Class VI, type 11C
2 TSA v control	1	No	no	Down	ATP11C	Hs.88252	NM_173694	286410	226785_at	0	-1.22	0.01538	0.49431	2382	207	1949	166	ATPase, Class VI, type 11C
3 5aza/TSA v control	1	No	no	Down	ATP11C	Hs.88252	NM_173694	286410	226785_at	0	-1.47	0.00073	0.04803	2382	207	1620	94	ATPase, Class VI, type 11C
2 TSA v control	0	No	no	Up	ATP1A1	Hs.371889	NM_000701	476	220948_s_at	0	1.16	0.01637	0.49852	11940	833	13896	680	ATPase, Na+/K+ transporting, alpha 1 polypeptide
1 5aza v control	1	No	no	Down	ATP2B1	Hs.506276	NM_001682	490	215716_s_at	0	-1.37	0.0427	0.30491	4989	1028	3644	294	ATPase, Ca++ transporting, plasma membrane 1
3 5aza/TSA v control	1	yes	no	Down	ATP2B1	Hs.506276	NM_001682	490	209281_s_at	0	-1.42	0.03489	0.21793	2425	454	1713	284	ATPase, Ca++ transporting, plasma membrane 1
3 5aza/TSA v control	1	yes	no	Down	ATP2B1	Hs.506276	NM_001682	490	215716_s_at	0	-1.44	0.03555	0.21956	4989	1028	3456	125	ATPase, Ca++ transporting, plasma membrane 1
1 5aza v control	1	yes	no	Down	ATP2B4	Hs.343522	NM_001684	493	212136_at	0	-1.7	0.00703	0.15001	1674	308	986	144	ATPase, Ca++ transporting, plasma membrane 4
1 5aza v control	1	yes	no	Down	ATP2B4	Hs.343522	NM_001684	493	212135_s_at	0.125	-1.47	0.02752	0.25588	1909	267	1302	268	ATPase, Ca++ transporting, plasma membrane 4
2 TSA v control	1	No	no	Down	ATP2B4	Hs.343522	NM_001684	493	212135_s_at	0	-1.25	0.04472	0.5539	1909	267	1523	168	ATPase, Ca++ transporting, plasma membrane 4
3 5aza/TSA v control	1	yes	no	Down	ATP2B4	Hs.343522	NM_001684	493	212136_at	0	-1.78	0.00359	0.08816	1674	308	943	100	ATPase, Ca++ transporting, plasma membrane 4
3 5aza/TSA v control	1	yes	no	Down	ATP2B4	Hs.343522	NM_001684	493	212135_s_at	0.125	-1.35	0.01972	0.17097	1909	267	1412	184	ATPase, Ca++ transporting, plasma membrane 4
3 5aza/TSA v control	0	No	no	Down	ATP2C1	Hs.546361	NM_014382	27032	209934_s_at	0.25	-2	0.00832	0.12293	575	132	288	72	ATPase, Ca++ transporting, type 2C, member 1
2 TSA v control	1	No	no	Up	ATP5A1	Hs.298280	NM_004046	498	213738_s_at	0	1.09	0.02595	0.52626	32190	1486	35168	1144	ATP synthase, H+ transporting, mitochondrial F1 complex, alpha subunit, isoform 1, cardiac muscle
2 TSA v control	0	No	no	Up	ATP5B	Hs.406510	NM_001686	506	201322_at	0	1.17	0.03872	0.54694	20308	1943	23858	1764	ATP synthase, H+ transporting, mitochondrial F1 complex, beta polypeptide
2 TSA v control	0	No	no	Up	ATP5C1	Hs.271135	NM_005174	509	208870_x_at	0	1.18	0.02621	0.52626	22188	1598	26280	2404	ATP synthase, H+ transporting, mitochondrial F1 complex, gamma polypeptide 1
2 TSA v control	1	No	no	Up	ATP5D	Hs.418668	NM_001687	513	203926_x_at	-0.25	1.56	0.02178	0.52102	470	79	734	181	ATP synthase, H+ transporting, mitochondrial F1 complex, delta subunit
3 5aza/TSA v control	1	No	no	Up	ATP5D	Hs.418668	NM_001687	513	203926_x_at	-0.5	1.82	0.02398	0.18497	470	79	856	271	ATP synthase, H+ transporting, mitochondrial F1 complex, delta subunit
2 TSA v control	1	No	no	Up	ATP5F1	Hs.514870	NM_001688	515	211755_s_at	0	1.16	0.01973	0.51192	25265	1690	29209	1838	ATP synthase, H+ transporting, mitochondrial F0 complex, subunit b, isoform 1
2 TSA v control	1	No	no	Up	ATP5L	Hs.486360	NM_006476	10632	210453_x_at	0	1.1	0.02838	0.52789	20996	1171	23163	753	ATP synthase, H+ transporting, mitochondrial F0 complex, subunit g
3 5aza/TSA v control	1	No	no	Up	ATP5L	Hs.486360	NM_006476	10632	208745_at	0	1.19	0.03597	0.22039	2381	202	2826	262	ATP synthase, H+ transporting, mitochondrial F0 complex, subunit g
1 5aza v control	1	No	no	Down	ATP5S	Hs.438489	NM_015684	27109	206993_at	0	-1.2	0.0349	0.28086	735	8	612	63	ATP synthase, H+ transporting, mitochondrial F0 complex, subunit s (factor B)
2 TSA v control	1	yes	no	Up	ATP5S	Hs.438489	NM_015684	27109	206993_at	0	1.1	0.02875	0.52789	735	8	809	37	ATP synthase, H+ transporting, mitochondrial F0 complex, subunit s (factor B)
2 TSA v control	1	yes	no	Up	ATP5S	Hs.438489	NM_015684	27109	206992_s_at	0	1.41	0.01288	0.47351	1169	175	1651	216	ATP synthase, H+ transporting, mitochondrial F0 complex, subunit s (factor B)
1 5aza v control	1	No	no	Down	ATP6AP2	Hs.495960	NM_005765	10159	201444_s_at	0	-1.17	0.01108	0.17977	7621	335	6538	415	ATPase, H+ transporting, lysosomal accessory protein 2
2 TSA v control	1	No	no	Down	ATP6AP2	Hs.495960	NM_005765	10159	201444_s_at	0	-1.14	0.02695	0.5268	7621	335	6662	503	ATPase, H+ transporting, lysosomal accessory protein 2
3 5aza/TSA v control	1	No	no	Up	ATP6AP2	Hs.495960	NM_005765	10159	201443_s_at	0	1.16	0.00087	0.05078	12280	410	14250	506	ATPase, H+ transporting, lysosomal accessory protein 2
1 5aza v control	1	No	no	Down	ATP6V0A2	Hs.201939	NM_012463	23545	205704_s_at	0	-1.33	0.01894	0.22233	1113	143	838	83	ATPase, H+ transporting, lysosomal V0 subunit a isoform 2
3 5aza/TSA v control	1	No	no	Down	ATP6V0A2	Hs.201939	NM_012463	23545	205704_s_at	0	-1.32	0.02356	0.18371	1113	143	840	112	ATPase, H+ transporting, lysosomal V0 subunit a isoform 2
1 5aza v control	1	No	no	Up	ATP6V0C	Hs.389107	NM_001694	527	36994_at	0	1.19	0.00932	0.16891	7747	514	9239	602	ATPase, H+ transporting, lysosomal 16kDa, V0 subunit c
3 5aza/TSA v control	1	No	no	Up	ATP6V0C	Hs.389107	NM_001694	527	36994_at	0	1.28	0.0159	0.15739	7747	514	9949	1184	ATPase, H+ transporting, lysosomal 16kDa, V0 subunit c
1 5aza v control	1	No	no	Up	ATP6V1C1	Hs.86905	NM_001695	528	226463_at	0	1.29	0.03266	0.27519	2717	439	3516	190	ATPase, H+ transporting, lysosomal 42kDa, V1 subunit C, isoform 1
1 5aza v control	1	No	no	Down	ATP6V1C2	Hs.372429	NM_144583	245973	208638_at	0	-1.23	0.00396	0.12243	22862	1673	18627	705	ATPase, H+ transporting, lysosomal 42kDa, V1 subunit C isoform 2
3 5aza/TSA v control	1	No	no	Down	ATP6V1C2	Hs.372429	NM_144583	245973	208638_at	0	-1.25	0.00295	0.08325	22862	1673	18263	767	ATPase, H+ transporting, lysosomal 42kDa, V1 subunit C isoform 2
3 5aza/TSA v control	0	No	no	Up	ATP6V1E1	Hs.517338	NM_001696	529	208678_at	0	1.31	0.03594	0.22034	4109	659	5369	602	ATPase, H+ transporting, lysosomal 31kDa, V1 subunit E isoform 1
1 5aza v control	1	No	no	Up	ATP6V1E2	Hs.534515	NM_080653	90423	1552286_at	-0.625	2.2	0.00104	0.07503	217	16	477	76	ATPase, H+ transporting, lysosomal 31kDa, V1 subunit E isoform 2
3 5aza/TSA v control	1	No	no	Up	ATP6V1E2	Hs.534515	NM_080653	90423	1552286_at	-0.5	2.34	0	0.00547	217	16	508	29	ATPase, H+ transporting, lysosomal 31kDa, V1 subunit E isoform 2
1 5aza v control	1	yes	no	Down	ATP6V1G1	Hs.388654	NM_004888	9550	238765_at	0	-1.31	0.04989	0.32539	1085	95	827	147	ATPase, H+ transporting, lysosomal 13kDa, V1 subunit G isoform 1
1 5aza v control	1	yes	no	Down	ATP6V1G1	Hs.388654	NM_004888	9550	208737_at	0	-1.06	0.03264	0.27509	16622	327	15727	503	ATPase, H+ transporting, lysosomal 13kDa, V1 subunit G isoform 1
3 5aza/TSA v control	1	No	no	Down	ATP6V1G1	Hs.388654	NM_004888	9550	238765_at	0	-1.24	0.03503	0.2184	1085	95	874	109	ATPase, H+ transporting, lysosomal 13kDa, V1 subunit G isoform 1
1 5aza v control	0	No	no	Up	ATP6V1H	Hs.491737	NM_015941	51606	1557585_at	0	1.66	0.04181	0.3019	175	52	291	54	ATPase, H+ transporting, lysosomal 50/57kDa, V1 subunit H
2 TSA v control	0	No	no	Down	ATP8A1	Hs.435052	NM_006095	10396	213106_at	0	-1.89	0.00498	0.42509	427	41	226	51	ATPase, aminophospholipid transporter (APLT), Class I, type 8A, member 1
1 5aza v control	1	No	no	Up	ATP8B1	Hs.216623	NM_005603	5205	226302_at	0	2	0.0008	0.0695	477	50	956	165	ATPase, Class I, type 8B, member 1
3 5aza/TSA v control	1	No	no	Up	ATP8B1	Hs.216623	NM_005603	5205	226302_at	0	1.67	0.00065	0.04524	477	50	797	95	ATPase, Class I, type 8B, member 1
2 TSA v control	0	No	no	Up	ATP8B2	Hs.435700	NM_020452	57198	216873_s_at	0.125	1.39	0.04094	0.55142	581	65	806	174	ATPase, Class I, type 8B, member 2
1 5aza v control	1	No	no	Up	ATP9A	Hs.406434		10079	212062_at	0	1.52	0.02867	0.26091	2632	187	4000	936	ATPase, Class II, type 9A
2 TSA v control	1	No	no	Down	ATP9A	Hs.406434		10079	212062_at	0	-1.4	0.03617	0.54626	2632	187	1877	399	ATPase, Class II, type 9A
2 TSA v control	0	No	no	Down	ATPAF2	Hs.13434	NM_145691	91647	213057_at	-0.25	-1.43	0.0392	0.54866	602	108	421	13	ATP synthase mitochondrial F1 complex assembly factor 2
3 5aza/TSA v control	0	yes	no	Up	ATPIF1	Hs.241336	NM_178191	93974	223339_at	0	1.22	0.02805	0.19935	2402	230	2922	275	ATPase inhibitory factor 1
3 5aza/TSA v control	0	yes	no	Up	ATPIF1	Hs.241336	NM_178191	93974	218671_s_at	0	1.42	0.02955	0.20416	3426	668	4864	333	ATPase inhibitory factor 1
1 5aza v control	1	No	no	Up	ATRN	Hs.276252	NM_139322	8455	211852_s_at	0	1.57	0.00452	0.12826	1462	159	2295	330	Attractin
3 5aza/TSA v control	1	No	no	Up	ATRN	Hs.276252	NM_139322	8455	211852_s_at	0	1.52	0.00088	0.05121	1462	159	2226	125	Attractin
2 TSA v control	0	yes	no	Down	ATRX	Hs.533526	NM_138271	546	208860_s_at	0	-1.2	0.00736	0.44516	2030	85	1685	130	Alpha thalassemia/mental retardation syndrome X-linked (RAD54 homolog, S. cerevisiae)
2 TSA v control	0	yes	no	Down	ATRX	Hs.533526	NM_138271	546	208861_s_at	0	-1.13	0.00698	0.44516	3830	172	3398	132	Alpha thalassemia/mental retardation syndrome X-linked (RAD54 homolog, S. cerevisiae)
1 5aza v control	0	No	no	Down	ATXN10	Hs.475125	NM_013236	25814	208832_at	0	-1.16	0.04277	0.30508	1329	117	1146	64	Ataxin 10
1 5aza v control	0	No	no	Up	AUTS2	Hs.21631	NM_015570	26053	212599_at	-0.125	1.49	0.01636	0.21012	206	38	306	56	Autism susceptibility candidate 2
3 5aza/TSA v control	1	No	no	Down	AVEN	Hs.369250	NM_020371	57099	219366_at	0	-1.39	0.04833	0.25369	1467	275	1058	91	Apoptosis, caspase activation inhibitor
1 5aza v control	0	No	yes	Up	AVIL	Hs.333257	NM_006576	10677	205539_at	-0.75	1.79	0.045	0.31212	281	86	502	31	Advillin
3 5aza/TSA v control	0	No	no	Up	AXUD1	Hs.370950		64651	243326_at	0	1.61	0.01252	0.145	339	56	545	110	AXIN1 up-regulated 1
3 5aza/TSA v control	1	yes	no	Down	AZI2	Hs.444724	NM_022461	64343	227905_s_at	0	-1.14	0.01913	0.16863	976	40	858	56	5-azacytidine induced 2
3 5aza/TSA v control	1	yes	no	Down	AZI2	Hs.444724	NM_022461	64343	218043_s_at	0	-1.45	0.04542	0.24642	2589	594	1786	252	5-azacytidine induced 2
1 5aza v control	1	yes	yes	Up	B1	Hs.372360	NM_198428	27241	37547_at	-0.875	2.53	0.01569	0.2067	101	42	257	49	Parathyroid hormone-responsive B1 gene
1 5aza v control	1	yes	no	Up	B1	Hs.372360	NM_198428	27241	37549_g_at	0	1.95	0.00013	0.03508	704	71	1372	105	Parathyroid hormone-responsive B1 gene
2 TSA v control	1	No	no	Down	B1	Hs.372360	NM_198428	27241	37549_g_at	0	-1.33	0.02177	0.52102	704	71	530	78	Parathyroid hormone-responsive B1 gene
3 5aza/TSA v control	1	yes	no	Up	B1	Hs.372360	NM_198428	27241	37547_at	-0.625	2.75	0.01064	0.13563	101	42	279	81	Parathyroid hormone-responsive B1 gene
3 5aza/TSA v control	1	yes	no	Up	B1	Hs.372360	NM_198428	27241	37549_g_at	0	2.03	0.00018	0.02607	704	71	1430	205	Parathyroid hormone-responsive B1 gene
1 5aza v control	0	No	no	Up	B3GALT3	Hs.418062	NM_033169	8706	211379_x_at	-0.75	6.96	0.02549	0.25008	13	15	91	19	UDP-Gal:betaGlcNAc beta 1,3-galactosyltransferase, polypeptide 3
1 5aza v control	1	No	no	Down	B3GNT6	Hs.8526	NM_006876	11041	203188_at	0	-1.7	0.01677	0.21258	5742	328	3379	711	UDP-GlcNAc:betaGal beta-1,3-N-acetylglucosaminyltransferase 6
3 5aza/TSA v control	1	No	no	Down	B3GNT6	Hs.8526	NM_006876	11041	203188_at	0	-1.49	0.01344	0.14899	5742	328	3855	676	UDP-GlcNAc:betaGal beta-1,3-N-acetylglucosaminyltransferase 6
3 5aza/TSA v control	0	No	no	Down	B3GNTL1	Hs.512029		284208	213589_s_at	0.75	-5.86	0.00355	0.08799	272	87	46	26	Hypothetical protein LOC146712
2 TSA v control	0	No	no	Down	B3GTL	Hs.13205	NM_194318	145173	227100_at	0	-1.18	0.04087	0.55142	1043	96	885	74	Beta 3-glycosyltransferase-like
3 5aza/TSA v control	1	No	no	Up	B4GALT1	Hs.272011	NM_001497	2683	228498_at	0	1.36	0.01382	0.15054	12250	704	16680	2185	UDP-Gal:betaGlcNAc beta 1,4- galactosyltransferase, polypeptide 1
2 TSA v control	1	No	no	Down	B4GALT4	Hs.13225	NM_003778	8702	210540_s_at	0	-1.5	0.00301	0.40234	1782	205	1192	140	UDP-Gal:betaGlcNAc beta 1,4- galactosyltransferase, polypeptide 4
3 5aza/TSA v control	1	No	no	Down	B4GALT4	Hs.13225	NM_003778	8702	210540_s_at	0	-1.31	0.02973	0.2045	1782	205	1362	216	UDP-Gal:betaGlcNAc beta 1,4- galactosyltransferase, polypeptide 4
3 5aza/TSA v control	0	No	no	Up	B4GALT5	Hs.370487	NM_004776	9334	221484_at	0	1.09	0.046	0.24828	3061	159	3332	151	UDP-Gal:betaGlcNAc beta 1,4- galactosyltransferase, polypeptide 5
2 TSA v control	0	No	no	Down	B4GALT6	Hs.464848	NM_004775	9331	235333_at	0	-1.42	0.01194	0.46634	1215	118	853	131	UDP-Gal:betaGlcNAc beta 1,4- galactosyltransferase, polypeptide 6
2 TSA v control	0	No	no	Down	B7H3	Hs.77873	NM_025240	80381	224859_at	0	-1.2	0.02665	0.52626	1587	99	1327	134	B7 homolog 3
1 5aza v control	1	No	no	Up	BAAT	Hs.284712	NM_001701	570	206913_at	-0.25	1.75	0.00272	0.1057	1372	244	2399	257	Bile acid Coenzyme A: amino acid N-acyltransferase (glycine N-choloyltransferase)
3 5aza/TSA v control	1	No	no	Up	BAAT	Hs.284712	NM_001701	570	206913_at	-0.25	1.82	0.00676	0.11218	1372	244	2496	127	Bile acid Coenzyme A: amino acid N-acyltransferase (glycine N-choloyltransferase)
3 5aza/TSA v control	0	No	no	Down	BAG2	Hs.55220	NM_004282	9532	209406_at	0	-1.21	0.04084	0.23422	5584	665	4605	254	BCL2-associated athanogene 2
1 5aza v control	0	No	no	Down	BAG4	Hs.194726	NM_004874	9530	228189_at	0	-1.27	0.03811	0.29288	5981	782	4718	595	BCL2-associated athanogene 4
1 5aza v control	1	No	no	Down	BAT1	Hs.254042	NM_080598	7919	200041_s_at	0	-1.32	0.01959	0.22436	22294	598	16877	2040	HLA-B associated transcript 1
1 5aza v control	1	yes	no	Up	BAT3	Hs.440900	NM_080703	7917	210208_x_at	0	1.14	0.02592	0.25197	7375	450	8419	546	HLA-B associated transcript 3
1 5aza v control	1	yes	no	Up	BAT3	Hs.440900	NM_080703	7917	213318_s_at	0	1.15	0.04535	0.31299	8302	710	9575	705	HLA-B associated transcript 3
2 TSA v control	1	No	no	Up	BAT3	Hs.440900	NM_080703	7917	210208_x_at	0	1.17	0.00696	0.44516	7375	450	8614	287	HLA-B associated transcript 3
3 5aza/TSA v control	1	yes	no	Up	BAT3	Hs.440900	NM_080703	7917	210208_x_at	0	1.41	0.01805	0.16481	7375	450	10406	1746	HLA-B associated transcript 3
3 5aza/TSA v control	1	yes	no	Up	BAT3	Hs.440900	NM_080703	7917	213318_s_at	0	1.27	0.02631	0.19388	8302	710	10529	1362	HLA-B associated transcript 3
3 5aza/TSA v control	0	No	no	Down	BAZ2A	Hs.314263	NM_013449	11176	225776_at	0	-1.41	0.04451	0.24407	727	162	517	39	Bromodomain adjacent to zinc finger domain, 2A
1 5aza v control	1	No	no	Up	BBP	Hs.276876	NM_032027	83941	213883_s_at	0	1.19	0.01326	0.19255	6246	291	7409	592	Beta-amyloid binding protein precursor
2 TSA v control	1	No	no	Down	BBP	Hs.276876	NM_032027	83941	213882_at	0	-1.43	0.03865	0.54694	945	177	661	90	Beta-amyloid binding protein precursor
3 5aza/TSA v control	1	No	no	Up	BBP	Hs.276876	NM_032027	83941	213883_s_at	0	1.21	0.00105	0.05503	6246	291	7556	341	Beta-amyloid binding protein precursor
2 TSA v control	0	No	no	Down	BBS2	Hs.333738	NM_031885	583	223227_at	0	-1.26	0.01271	0.47293	1682	118	1338	135	Bardet-Biedl syndrome 2
1 5aza v control	1	No	no	Down	BBS5	Hs.233398	NM_152384	129880	230697_at	0.5	-1.73	0.01356	0.19477	286	25	165	46	Bardet-Biedl syndrome 5
2 TSA v control	1	No	no	Down	BBS5	Hs.233398	NM_152384	129880	230697_at	0.375	-1.24	0.0233	0.52597	286	25	231	25	Bardet-Biedl syndrome 5
2 TSA v control	1	No	no	Down	BBS7	Hs.58974	NM_176824	55212	235007_at	0	-1.37	0.04817	0.56179	1123	147	817	164	Bardet-Biedl syndrome 7
3 5aza/TSA v control	1	No	no	Down	BBS7	Hs.58974	NM_176824	55212	235007_at	0	-1.5	0.00503	0.0999	1123	147	749	89	Bardet-Biedl syndrome 7
3 5aza/TSA v control	1	yes	no	Down	BBX	Hs.124366	NM_020235	56987	223135_s_at	0	-1.36	0.02775	0.19837	1923	338	1410	134	Bobby sox homolog (Drosophila)
3 5aza/TSA v control	1	yes	no	Down	BBX	Hs.124366	NM_020235	56987	213016_at	0	-1.39	0.00493	0.09901	5560	650	3993	360	Bobby sox homolog (Drosophila)
1 5aza v control	1	No	no	Up	BC-2	Hs.12107	NM_198426	27243	202121_s_at	0	1.76	0.00438	0.1266	2262	47	3981	532	Putative breast adenocarcinoma marker (32kD)
2 TSA v control	1	No	no	Up	BC-2	Hs.12107	NM_198426	27243	202121_s_at	0	1.29	0.00152	0.39491	2262	47	2907	184	Putative breast adenocarcinoma marker (32kD)
3 5aza/TSA v control	1	No	no	Up	BC-2	Hs.12107	NM_198426	27243	202121_s_at	0	1.96	0.00199	0.0717	2262	47	4432	558	Putative breast adenocarcinoma marker (32kD)
1 5aza v control	1	No	no	Up	BCAR3	Hs.36958	NM_003567	8412	204032_at	0	1.47	0.03599	0.28542	610	136	900	144	Breast cancer anti-estrogen resistance 3
3 5aza/TSA v control	1	No	no	Up	BCAR3	Hs.36958	NM_003567	8412	204032_at	0	1.54	0.03208	0.2111	610	136	938	198	Breast cancer anti-estrogen resistance 3
1 5aza v control	1	No	no	Up	BCAS1	Hs.400556	NM_003657	8537	204378_at	-0.25	2.95	0.00045	0.05613	249	63	734	142	Breast carcinoma amplified sequence 1
3 5aza/TSA v control	1	No	no	Up	BCAS1	Hs.400556	NM_003657	8537	204378_at	-0.25	2.75	0.00103	0.05473	249	63	684	162	Breast carcinoma amplified sequence 1
1 5aza v control	0	No	no	Down	BCAS2	Hs.22960	NM_005872	10286	203053_at	0	-1.13	0.04985	0.32532	5664	195	4995	414	Breast carcinoma amplified sequence 2
3 5aza/TSA v control	0	yes	no	Down	BCAT1	Hs.438993	NM_005504	586	225285_at	0	-1.56	0.01308	0.14769	7829	1492	5032	563	Branched chain aminotransferase 1, cytosolic
3 5aza/TSA v control	0	yes	no	Down	BCAT1	Hs.438993	NM_005504	586	226517_at	0	-1.69	0.0234	0.18317	7898	1818	4675	549	Branched chain aminotransferase 1, cytosolic
1 5aza v control	1	No	yes	Up	BCAT2	Hs.512670	NM_001190	587	203576_at	-1	2.41	0.00917	0.16804	308	117	741	105	Branched chain aminotransferase 2, mitochondrial
3 5aza/TSA v control	1	No	yes	Up	BCAT2	Hs.512670	NM_001190	587	203576_at	-1	2.98	0.00882	0.12462	308	117	917	70	Branched chain aminotransferase 2, mitochondrial
1 5aza v control	1	No	no	Down	BCCIP	Hs.370292	NM_078469	56647	227322_s_at	0	-1.39	0.02365	0.24224	7668	1299	5515	450	BRCA2 and CDKN1A interacting protein
3 5aza/TSA v control	1	No	no	Down	BCCIP	Hs.370292	NM_078469	56647	227322_s_at	0	-1.44	0.01829	0.1657	7668	1299	5309	892	BRCA2 and CDKN1A interacting protein
1 5aza v control	1	No	no	Up	BCKDK	Hs.513520	NM_005881	10295	202030_at	0	1.36	0.00451	0.12826	1350	123	1832	182	Branched chain alpha-ketoacid dehydrogenase kinase
2 TSA v control	1	No	no	Up	BCKDK	Hs.513520	NM_005881	10295	202030_at	0	1.35	0.00384	0.40234	1350	123	1828	72	Branched chain alpha-ketoacid dehydrogenase kinase
3 5aza/TSA v control	1	No	no	Up	BCKDK	Hs.513520	NM_005881	10295	202030_at	0	1.37	0.03066	0.2076	1350	123	1843	337	Branched chain alpha-ketoacid dehydrogenase kinase
1 5aza v control	0	No	no	Up	BCL2A1	Hs.227817	NM_004049	597	205681_at	-0.625	3.31	0.02689	0.25452	104	28	345	228	BCL2-related protein A1
2 TSA v control	0	No	no	Down	BCL2L11	Hs.469658	NM_138627	10018	225606_at	0	-1.28	0.00745	0.44516	2431	221	1893	67	BCL2-like 11 (apoptosis facilitator)
3 5aza/TSA v control	0	No	no	Down	BCL2L2	Hs.410026		599	1555140_a_at	0.5	-1.42	0.00383	0.0903	534	38	377	42	BCL2-like 2
1 5aza v control	0	No	no	Up	BCL3	Hs.31210	NM_005178	602	204908_s_at	-0.25	1.61	0.01279	0.18993	480	74	771	151	B-cell CLL/lymphoma 3
2 TSA v control	0	No	no	Down	BCL9L	Hs.414740	NM_182557	283149	228065_at	0	-1.39	0.02385	0.52597	1259	99	906	153	B-cell CLL/lymphoma 9-like
1 5aza v control	1	No	no	Down	BCLAF1	Hs.80338		9774	201084_s_at	0	-1.14	0.01279	0.18993	15751	921	13845	483	BCL2-associated transcription factor 1
2 TSA v control	1	No	no	Up	BCLAF1	Hs.80338		9774	239897_at	-0.125	1.23	0.02643	0.52626	528	54	650	67	BCL2-associated transcription factor 1
2 TSA v control	0	No	no	Down	BCR	Hs.517461	NM_021574	613	226602_s_at	0	-1.37	0.03572	0.54498	582	50	426	76	Breakpoint cluster region
3 5aza/TSA v control	0	No	no	Down	BDG29	Hs.81505	NM_032909	23174	212655_at	0	-1.42	0.00493	0.09901	5016	230	3544	411	BDG-29 proten
1 5aza v control	1	No	no	Up	BDH	Hs.274539	NM_004051	622	211715_s_at	0	1.73	0.01333	0.19276	1032	144	1787	398	3-hydroxybutyrate dehydrogenase (heart, mitochondrial)
3 5aza/TSA v control	1	No	no	Up	BDH	Hs.274539	NM_004051	622	211715_s_at	0	1.72	0.00237	0.07719	1032	144	1776	303	3-hydroxybutyrate dehydrogenase (heart, mitochondrial)
2 TSA v control	0	No	no	Down	BDP1	Hs.258272	NM_018429	55814	226290_at	0	-1.17	0.00536	0.43692	3894	210	3340	113	B double prime 1, subunit of RNA polymerase III transcription initiation factor IIIB
1 5aza v control	1	No	yes	Up	BEXL1	Hs.184736		56271	215440_s_at	-1	3.91	0.00048	0.05688	91	23	357	108	Brain expressed X-linked-like 1
3 5aza/TSA v control	1	No	yes	Up	BEXL1	Hs.184736		56271	215440_s_at	-1	4.07	0.00012	0.02148	91	23	372	85	Brain expressed X-linked-like 1
1 5aza v control	0	No	no	Up	BF	Hs.69771	NM_001710	629	202357_s_at	0	1.5	0.0002	0.04231	7741	530	11650	883	B-factor, properdin
1 5aza v control	1	No	no	Up	BG1	Hs.250616	NM_015162	23205	206465_at	-0.5	3.67	0.00151	0.08577	172	25	630	165	Lipidosin
3 5aza/TSA v control	1	yes	yes	Up	BG1	Hs.250616	NM_015162	23205	206466_at	-0.75	1.91	0.02954	0.20416	141	55	271	53	Lipidosin
3 5aza/TSA v control	1	yes	yes	Up	BG1	Hs.250616	NM_015162	23205	206465_at	-1	6.16	7e-05	0.01787	172	25	1057	277	Lipidosin
3 5aza/TSA v control	0	No	no	Down	BGLAP	Hs.512679	NM_199173	632	206956_at	0	-1.4	0.02092	0.17544	520	87	372	31	Bone gamma-carboxyglutamate (gla) protein (osteocalcin)
3 5aza/TSA v control	0	No	no	Up	BHC80	Hs.502458	NM_016621	51317	1554153_a_at	-0.75	1.2	0.00465	0.09746	630	39	754	41	BRAF35/HDAC2 complex (80 kDa)
3 5aza/TSA v control	1	No	no	Up	BHMT	Hs.80756	NM_001713	635	206119_at	-0.625	2.45	0.02057	0.17432	310	138	760	74	Betaine-homocysteine methyltransferase
3 5aza/TSA v control	0	No	no	Down	BICD2	Hs.436939	NM_015250	23299	213154_s_at	0	-1.13	0.0317	0.21041	2402	141	2131	135	Bicaudal D homolog 2 (Drosophila)
1 5aza v control	1	No	no	Down	BID	Hs.300825		637	211725_s_at	0	-1.31	0.03324	0.27663	2291	256	1747	264	BH3 interacting domain death agonist
3 5aza/TSA v control	1	yes	no	Down	BID	Hs.300825		637	211725_s_at	0	-1.29	0.0141	0.15109	2291	256	1782	163	BH3 interacting domain death agonist
2 TSA v control	1	No	no	Up	BID	Hs.474150	NM_197967	637	229321_s_at	0.125	1.32	0.03015	0.52992	808	122	1063	128	BH3 interacting domain death agonist
3 5aza/TSA v control	1	yes	no	Down	BID	Hs.474150	NM_197967	637	227143_s_at	0	-1.28	0.00204	0.07235	1129	83	882	55	BH3 interacting domain death agonist
2 TSA v control	0	No	no	Down	BIRC2	Hs.503704	NM_001166	329	202076_at	0	-1.18	0.0478	0.5601	8401	812	7132	179	Baculoviral IAP repeat-containing 2
2 TSA v control	1	No	no	Down	BIRC6	Hs.150107	NM_016252	57448	224635_s_at	0	-1.08	0.02602	0.52626	5824	156	5386	232	Baculoviral IAP repeat-containing 6 (apollon)
1 5aza v control	0	No	no	Down	BIVM	Hs.288809	NM_017693	54841	229589_x_at	0.25	-1.23	0.02699	0.25452	385	28	314	36	Basic, immunoglobulin-like variable motif containing
3 5aza/TSA v control	0	No	no	Up	BLCAP	Hs.472651	NM_006698	10904	201032_at	0	1.27	0.01724	0.16231	5171	395	6570	712	Bladder cancer associated protein
2 TSA v control	0	No	no	Down	BLP1	Hs.7471	NM_078473	83877	224413_s_at	0	-1.21	0.02471	0.52597	7246	684	5999	280	BBP-like protein 1
2 TSA v control	0	No	no	Down	BLP2	Hs.288912	NM_078474	80213	221702_s_at	0	-1.15	0.04183	0.5516	5551	445	4824	351	BBP-like protein 2
1 5aza v control	1	No	no	Up	BLVRB	Hs.515785	NM_000713	645	202201_at	0	1.6	0.00729	0.15288	1491	273	2385	350	Biliverdin reductase B (flavin reductase (NADPH))
3 5aza/TSA v control	1	No	no	Up	BLVRB	Hs.515785	NM_000713	645	202201_at	0	1.68	0.0081	0.12181	1491	273	2502	236	Biliverdin reductase B (flavin reductase (NADPH))
3 5aza/TSA v control	0	yes	no	Up	BMP2K	Hs.146551	NM_198892	55589	219546_at	0	1.47	0.02796	0.19905	535	106	787	83	BMP2 inducible kinase
3 5aza/TSA v control	0	yes	no	Down	BMP2K	Hs.146551	NM_198892	55589	226853_at	0	-1.57	0.04464	0.24425	657	183	420	49	BMP2 inducible kinase
3 5aza/TSA v control	0	yes	no	Up	BMP2K	Hs.146551	NM_198892	55589	59644_at	0	1.43	0.0138	0.15037	711	115	1019	105	BMP2 inducible kinase
2 TSA v control	0	No	no	Up	BMP4	Hs.68879	NM_130851	652	211518_s_at	-0.5	1.75	8e-05	0.23501	2467	135	4318	338	Bone morphogenetic protein 4
2 TSA v control	0	No	no	Up	BMP5	Hs.296648		653	233606_at	-0.375	1.33	0.04	0.55142	171	19	226	37	Bone morphogenetic protein 5
1 5aza v control	1	No	no	Down	BMPR2	Hs.471119	NM_033346	659	225144_at	0	-1.54	0.0272	0.25468	2523	503	1640	363	Bone morphogenetic protein receptor, type II (serine/threonine kinase)
3 5aza/TSA v control	1	yes	no	Down	BMPR2	Hs.471119	NM_033346	659	231873_at	0.125	-1.67	0.01233	0.1439	1105	39	660	123	Bone morphogenetic protein receptor, type II (serine/threonine kinase)
3 5aza/TSA v control	1	yes	no	Down	BMPR2	Hs.471119	NM_033346	659	225144_at	0	-2.01	0.00266	0.08058	2523	503	1253	260	Bone morphogenetic protein receptor, type II (serine/threonine kinase)
1 5aza v control	1	No	no	Down	BMS1L	Hs.10848	NM_014753	9790	203082_at	0	-1.37	0.02403	0.24296	3055	282	2229	409	BMS1-like, ribosome assembly protein (yeast)
3 5aza/TSA v control	1	No	no	Down	BMS1L	Hs.10848	NM_014753	9790	203082_at	0	-1.3	0.0466	0.24981	3055	282	2358	404	BMS1-like, ribosome assembly protein (yeast)
2 TSA v control	1	No	no	Down	BNIP2	Hs.283454	NM_004330	663	209308_s_at	0	-1.22	0.00377	0.40234	2337	169	1910	102	BCL2/adenovirus E1B 19kDa interacting protein 2
2 TSA v control	1	No	no	Down	BOMB	Hs.333179	NM_024949	80014	222738_at	0	-1.24	0.00611	0.44516	1861	140	1495	84	BH3-only member B protein
3 5aza/TSA v control	1	No	no	Down	BOMB	Hs.333179	NM_024949	80014	222738_at	0	-1.18	0.03812	0.22683	1861	140	1580	160	BH3-only member B protein
1 5aza v control	1	No	no	Up	BPHL	Hs.10136	NM_004332	670	205750_at	0	1.39	0.02263	0.23779	1373	123	1903	311	Biphenyl hydrolase-like (serine hydrolase; breast epithelial mucin-associated antigen)
3 5aza/TSA v control	1	No	no	Up	BPHL	Hs.10136	NM_004332	670	205750_at	0	1.61	0.00168	0.06666	1373	123	2216	275	Biphenyl hydrolase-like (serine hydrolase; breast epithelial mucin-associated antigen)
3 5aza/TSA v control	0	No	no	Down	BPIL1	Hs.257045	NM_025227	80341	232698_at	0	-1.5	0.02144	0.17676	4856	963	3238	502	Bactericidal/permeability-increasing protein-like 1
1 5aza v control	1	No	no	Up	BRAF	Hs.490366	NM_004333	673	243829_at	0	1.37	0.04807	0.32142	387	73	532	76	V-raf murine sarcoma viral oncogene homolog B1
3 5aza/TSA v control	1	No	no	Up	BRAF	Hs.490366	NM_004333	673	243829_at	0	1.5	0.01788	0.16426	387	73	580	88	V-raf murine sarcoma viral oncogene homolog B1
2 TSA v control	0	No	no	Down	BRAP	Hs.530940	NM_006768	8315	209922_at	-0.125	-1.36	0.03599	0.54498	517	47	381	68	BRCA1 associated protein
3 5aza/TSA v control	0	yes	no	Down	BRD1	Hs.127950	NM_014577	23774	215460_x_at	0	-1.54	0.00659	0.11129	1711	226	1112	192	Bromodomain containing 1
3 5aza/TSA v control	0	yes	no	Down	BRD1	Hs.127950	NM_014577	23774	204520_x_at	0	-1.35	0.01533	0.15516	1948	271	1448	60	Bromodomain containing 1
1 5aza v control	1	No	no	Down	BRD2	Hs.75243	NM_005104	6046	214911_s_at	0	-1.3	0.03495	0.2812	5372	871	4135	489	Bromodomain containing 2
2 TSA v control	1	yes	no	Down	BRD2	Hs.75243	NM_005104	6046	208686_s_at	0	-1.39	0.0249	0.52597	3862	423	2775	559	Bromodomain containing 2
2 TSA v control	1	yes	no	Down	BRD2	Hs.75243	NM_005104	6046	214911_s_at	0	-1.38	0.01724	0.50465	5372	871	3898	458	Bromodomain containing 2
3 5aza/TSA v control	1	yes	no	Down	BRD2	Hs.75243	NM_005104	6046	208686_s_at	0	-1.28	0.03036	0.20675	3862	423	3011	430	Bromodomain containing 2
3 5aza/TSA v control	1	yes	no	Down	BRD2	Hs.75243	NM_005104	6046	214911_s_at	0	-1.35	0.02011	0.17224	5372	871	3969	353	Bromodomain containing 2
2 TSA v control	0	No	no	Up	BRE	Hs.258314	NM_199194	9577	205550_s_at	0	1.24	0.01754	0.50465	2760	111	3423	344	Brain and reproductive organ-expressed (TNFRSF1A modulator)
1 5aza v control	1	No	no	Down	BRIX	Hs.38114	NM_018321	55299	219177_at	0	-1.52	0.02786	0.25765	1814	380	1196	88	BRIX
3 5aza/TSA v control	1	No	no	Down	BRIX	Hs.38114	NM_018321	55299	219177_at	0	-1.6	0.02749	0.19755	1814	380	1137	286	BRIX
3 5aza/TSA v control	1	No	no	Up	BRMS1	Hs.100426	NM_015399	25855	215631_s_at	-0.75	1.33	0.02037	0.17302	1592	227	2113	266	Breast cancer metastasis suppressor 1
2 TSA v control	1	No	no	Up	BRP44L	Hs.172755	NM_016098	51660	218024_at	0	1.39	0.02673	0.52626	8650	1664	12001	998	Brain protein 44-like
3 5aza/TSA v control	1	No	no	Up	BRP44L	Hs.172755	NM_016098	51660	218024_at	0	1.44	0.01576	0.15709	8650	1664	12458	712	Brain protein 44-like
1 5aza v control	0	No	no	Down	BRPF1	Hs.1004	NM_004634	7862	204481_at	0	-1.22	0.04902	0.32285	1494	156	1230	145	Bromodomain and PHD finger containing, 1
1 5aza v control	1	No	no	Up	BSPRY	Hs.494870	NM_017688	54836	222746_s_at	-0.625	1.53	0.00017	0.0378	328	21	501	41	B-box and SPRY domain containing
3 5aza/TSA v control	1	No	no	Up	BSPRY	Hs.494870	NM_017688	54836	222746_s_at	-0.625	1.35	0.02799	0.19905	328	21	444	71	B-box and SPRY domain containing
2 TSA v control	1	No	no	Down	BTAF1	Hs.500526	NM_003972	9044	209430_at	0	-1.24	0.00192	0.39491	3283	192	2644	149	BTAF1 RNA polymerase II, B-TFIID transcription factor-associated, 170kDa (Mot1 homolog, S. cerevisia
3 5aza/TSA v control	1	No	no	Down	BTAF1	Hs.500526	NM_003972	9044	209430_at	0	-1.17	0.03661	0.22258	3283	192	2816	262	BTAF1 RNA polymerase II, B-TFIID transcription factor-associated, 170kDa (Mot1 homolog, S. cerevisia
1 5aza v control	0	No	no	Up	BTBD1	Hs.459149	NM_025238	53339	217945_at	0	1.16	0.01264	0.18943	5599	233	6519	434	BTB (POZ) domain containing 1
1 5aza v control	1	yes	no	Up	BTBD14A	Hs.112895	NM_144653	138151	230050_at	-0.625	1.46	0.01276	0.18986	576	31	841	134	BTB (POZ) domain containing 14A
1 5aza v control	1	yes	no	Up	BTBD14A	Hs.112895	NM_144653	138151	212993_at	0	1.21	0.0248	0.24634	2036	24	2464	222	BTB (POZ) domain containing 14A
2 TSA v control	1	No	no	Up	BTBD14A	Hs.112895	NM_144653	138151	230050_at	-0.25	1.4	0.02148	0.52025	576	31	804	134	BTB (POZ) domain containing 14A
1 5aza v control	0	No	no	Down	BTBD14B	Hs.531614	NM_052876	112939	227651_at	0	-1.19	0.03208	0.27369	1741	108	1468	145	BTB (POZ) domain containing 14B
1 5aza v control	1	No	no	Up	BTBD6	Hs.7367	NM_033271	90135	225389_at	-0.75	1.49	0.01832	0.21953	435	88	649	42	BTB (POZ) domain containing 6
3 5aza/TSA v control	1	No	yes	Up	BTBD6	Hs.7367	NM_033271	90135	225389_at	-0.75	1.86	0.0047	0.09748	435	88	810	70	BTB (POZ) domain containing 6
1 5aza v control	1	No	no	Up	BTD	Hs.517830	NM_000060	686	204167_at	-0.5	1.26	0.01236	0.18713	606	60	762	70	Biotinidase
3 5aza/TSA v control	1	No	no	Up	BTD	Hs.517830	NM_000060	686	204167_at	-0.5	1.44	0.00134	0.06211	606	60	873	75	Biotinidase
1 5aza v control	1	yes	no	Down	BTF3	Hs.529798	NM_001207	689	208517_x_at	0	-1.16	0.01149	0.18207	32445	1981	28039	1224	Basic transcription factor 3
1 5aza v control	1	yes	no	Down	BTF3	Hs.529798	NM_001207	689	211939_x_at	0	-1.14	0.01947	0.2238	37140	1891	32556	2121	Basic transcription factor 3
2 TSA v control	1	yes	no	Up	BTF3	Hs.529798	NM_001207	689	208517_x_at	0	1.1	0.03874	0.54694	32445	1981	35832	1385	Basic transcription factor 3
2 TSA v control	1	yes	no	Up	BTF3	Hs.529798	NM_001207	689	211939_x_at	0	1.09	0.02959	0.52789	37140	1891	40521	1153	Basic transcription factor 3
1 5aza v control	1	No	no	Up	BTG3	Hs.473420	NM_006806	10950	213134_x_at	0	1.39	0.00596	0.13985	5015	528	6960	820	BTG family, member 3
3 5aza/TSA v control	1	No	no	Up	BTG3	Hs.473420	NM_006806	10950	213134_x_at	0	1.36	0.03286	0.21333	5015	528	6843	1176	BTG family, member 3
1 5aza v control	0	No	no	Up	BTN3A3	Hs.167741	NM_197974	10384	204821_at	-0.5	1.92	0.03737	0.29093	112	36	216	77	Butyrophilin, subfamily 3, member A3
1 5aza v control	1	No	no	Up	BVES	Hs.221660	NM_147147	11149	228783_at	0	1.33	0.00845	0.16313	393	37	523	59	Blood vessel epicardial substance
2 TSA v control	1	No	no	Up	BVES	Hs.221660	NM_147147	11149	223853_at	-0.625	1.4	0.04232	0.5516	129	26	182	31	Blood vessel epicardial substance
3 5aza/TSA v control	0	No	no	Down	BXDC1	Hs.372265	NM_032194	84154	225866_at	0	-1.49	0.02348	0.18345	5956	792	4005	872	Brix domain containing 1
1 5aza v control	0	No	no	Up	BZRP	Hs.202	NM_007311	706	202096_s_at	-0.5	1.79	0.00297	0.11035	272	32	487	94	Benzodiazapine receptor (peripheral)
1 5aza v control	1	No	no	Down	BZW2	Hs.487635	NM_014038	28969	217809_at	0	-1.29	0.01145	0.18207	7080	460	5491	609	Basic leucine zipper and W2 domains 2
2 TSA v control	1	No	no	Up	BZW2	Hs.487635	NM_014038	28969	217809_at	0	1.2	0.01209	0.46634	7080	460	8511	685	Basic leucine zipper and W2 domains 2
3 5aza/TSA v control	1	No	no	Down	BZW2	Hs.487635	NM_014038	28969	217809_at	0	-1.17	0.03493	0.21813	7080	460	6028	548	Basic leucine zipper and W2 domains 2
3 5aza/TSA v control	0	yes	no	Up	C10orf10	Hs.93675	NM_007021	11067	209182_s_at	-0.375	2.33	0.04921	0.25568	1170	908	2720	804	Chromosome 10 open reading frame 10
3 5aza/TSA v control	0	yes	no	Up	C10orf10	Hs.93675	NM_007021	11067	209183_s_at	-0.5	2.32	0.0475	0.25168	2542	2102	5889	1155	Chromosome 10 open reading frame 10
1 5aza v control	1	No	no	Down	C10orf11	Hs.118161	NM_032024	83938	223703_at	0	-1.4	0.00109	0.07565	2034	174	1454	66	Chromosome 10 open reading frame 11
3 5aza/TSA v control	1	No	no	Down	C10orf11	Hs.118161	NM_032024	83938	223703_at	0	-1.43	0.01032	0.13368	2034	174	1418	231	Chromosome 10 open reading frame 11
1 5aza v control	1	No	no	Down	C10orf117	Hs.74899	NM_022451	64318	218889_at	0	-1.43	0.0037	0.11972	4502	513	3138	348	Chromosome 10 open reading frame 117
3 5aza/TSA v control	1	No	no	Down	C10orf117	Hs.74899	NM_022451	64318	218889_at	0	-1.32	0.01504	0.15448	4502	513	3406	403	Chromosome 10 open reading frame 117
2 TSA v control	0	No	no	Down	C10orf118	Hs.159066	NM_018017	55088	227701_at	0	-1.35	0.00701	0.44516	1527	138	1135	136	Chromosome 10 open reading frame 118
2 TSA v control	0	yes	no	Up	C10orf119	Hs.124246	NM_024834	79892	217905_at	0	1.24	0.03904	0.54866	1321	154	1641	52	Chromosome 10 open reading frame 119
2 TSA v control	0	yes	no	Up	C10orf119	Hs.124246	NM_024834	79892	222464_s_at	0	1.14	0.04236	0.5516	3824	296	4362	284	Chromosome 10 open reading frame 119
2 TSA v control	1	No	no	Down	C10orf12	Hs.14555		26148	226892_at	0	-1.2	0.02762	0.52789	1714	159	1425	100	Chromosome 10 open reading frame 12
3 5aza/TSA v control	1	No	no	Down	C10orf12	Hs.14555		26148	226892_at	0	-1.5	0.00153	0.06429	1714	159	1139	130	Chromosome 10 open reading frame 12
3 5aza/TSA v control	0	No	no	Down	C10orf137	Hs.468688	NM_015608	26098	213410_at	0	-1.2	0.03716	0.22461	2450	254	2049	101	Chromosome 10 open reading frame 137
1 5aza v control	1	yes	no	Down	C10orf22	Hs.99821	NM_032804	84890	212500_at	0	-1.63	0.03794	0.29252	3806	1131	2336	217	Chromosome 10 open reading frame 22
1 5aza v control	1	yes	no	Down	C10orf22	Hs.99821	NM_032804	84890	212502_at	0	-1.54	0.00513	0.13263	5038	793	3270	312	Chromosome 10 open reading frame 22
3 5aza/TSA v control	1	No	no	Down	C10orf22	Hs.99821	NM_032804	84890	212502_at	0	-1.41	0.01432	0.15175	5038	793	3573	347	Chromosome 10 open reading frame 22
1 5aza v control	0	No	no	Up	C10orf32	Hs.34492	NM_144591	119032	225334_at	0	1.17	0.02297	0.23875	4921	407	5753	212	Chromosome 10 open reading frame 32
1 5aza v control	1	yes	no	Up	C10orf56	Hs.523080	NM_153367	219654	212419_at	-0.5	1.47	0.02338	0.24097	958	197	1410	203	Chromosome 10 open reading frame 56
1 5aza v control	1	yes	no	Up	C10orf56	Hs.523080	NM_153367	219654	212423_at	0	1.19	0.01865	0.22082	1609	142	1912	98	Chromosome 10 open reading frame 56
2 TSA v control	1	No	no	Down	C10orf56	Hs.523080	NM_153367	219654	212423_at	0	-1.26	0.006	0.44516	1609	142	1273	88	Chromosome 10 open reading frame 56
3 5aza/TSA v control	0	No	no	Down	C10orf57	Hs.169982	NM_025125	80195	218174_s_at	0	-1.51	0.00025	0.03048	823	61	545	40	Chromosome 10 open reading frame 57
1 5aza v control	1	No	no	Up	C10orf6	Hs.447458	NM_144592	55719	1556078_at	0	1.8	0.02052	0.22966	1768	200	3190	832	Hypothetical protein LOC143286
2 TSA v control	1	No	no	Up	C10orf6	Hs.447458	NM_144592	55719	1556078_at	0	1.38	0.00612	0.44516	1768	200	2442	262	Hypothetical protein LOC143286
3 5aza/TSA v control	1	No	no	Up	C10orf6	Hs.447458	NM_144592	55719	1556078_at	0	2.23	0.00042	0.0385	1768	200	3949	600	Hypothetical protein LOC143286
3 5aza/TSA v control	0	No	no	Up	C10orf65	Hs.180346	NM_138413	112817	239093_at	0	1.39	0.03398	0.21599	966	84	1345	228	Chromosome 10 open reading frame 65
1 5aza v control	1	No	no	Down	C10orf84	Hs.372309	NM_022063	63877	234947_s_at	0	-1.23	0.04723	0.31904	837	41	678	97	Chromosome 10 open reading frame 84
3 5aza/TSA v control	1	No	no	Down	C10orf84	Hs.372309	NM_022063	63877	218390_s_at	0.75	-1.81	0.03241	0.21174	265	78	146	42	Chromosome 10 open reading frame 84
2 TSA v control	0	yes	no	Up	C10orf86	Hs.258798	NM_017615	54780	219067_s_at	0	1.45	0.00746	0.44516	2589	378	3759	202	Chromosome 10 open reading frame 86
2 TSA v control	0	yes	no	Up	C10orf86	Hs.258798	NM_017615	54780	211376_s_at	0	1.32	0.04165	0.5516	3709	231	4906	814	Chromosome 10 open reading frame 86
1 5aza v control	1	No	no	Up	C10orf89	Hs.281004	NM_153336	118672	230129_at	0	1.31	0.0094	0.16927	1304	132	1711	175	Chromosome 10 open reading frame 89
3 5aza/TSA v control	1	No	no	Up	C10orf89	Hs.281004	NM_153336	118672	230129_at	0	1.44	0.00135	0.06211	1304	132	1879	155	Chromosome 10 open reading frame 89
1 5aza v control	0	No	no	Up	C10orf9	Hs.14745	NM_181698	219771	224649_x_at	0	1.25	0.00889	0.16657	1359	124	1696	55	Chromosome 10 open reading frame 9
1 5aza v control	1	yes	no	Up	C11orf1	Hs.17546	NM_022761	64776	231530_s_at	0	1.35	0.01141	0.18197	1594	210	2150	172	Chromosome 11 open reading frame 1
1 5aza v control	1	yes	no	Up	C11orf1	Hs.17546	NM_022761	64776	222785_x_at	0	1.4	0.00949	0.1693	1765	211	2469	319	Chromosome 11 open reading frame 1
3 5aza/TSA v control	1	yes	no	Up	C11orf1	Hs.17546	NM_022761	64776	231530_s_at	0	1.27	0.03412	0.21626	1594	210	2032	245	Chromosome 11 open reading frame 1
3 5aza/TSA v control	1	yes	no	Up	C11orf1	Hs.17546	NM_022761	64776	222785_x_at	0	1.42	0.0062	0.10946	1765	211	2499	298	Chromosome 11 open reading frame 1
2 TSA v control	0	No	no	Up	C11orf10	Hs.437779	NM_014206	746	218213_s_at	0	1.15	0.00294	0.40234	13847	562	15919	218	Chromosome 11 open reading frame 10
2 TSA v control	0	No	no	Up	C11orf2	Hs.277517	NM_013265	738	217969_at	0	1.53	0.02179	0.52102	1866	424	2863	281	Chromosome 11 open reading frame2
3 5aza/TSA v control	0	No	no	Up	C11orf24	Hs.303025	NM_022338	53838	52164_at	0	1.18	0.04203	0.23692	3379	351	3978	278	Chromosome 11 open reading frame 24
1 5aza v control	1	yes	no	Up	C11orf31	Hs.502630	NM_170746	280636	231045_x_at	0	1.26	0.00604	0.14008	4116	348	5188	391	Chromosome 11 open reading frame 31
1 5aza v control	1	yes	no	Up	C11orf31	Hs.502630	NM_170746	280636	228332_s_at	0	1.25	0.00726	0.15283	7358	529	9172	788	Chromosome 11 open reading frame 31
3 5aza/TSA v control	1	yes	no	Up	C11orf31	Hs.502630	NM_170746	280636	224677_x_at	0	1.6	0.04182	0.23649	2970	580	4748	1300	Chromosome 11 open reading frame 31
3 5aza/TSA v control	1	yes	no	Up	C11orf31	Hs.502630	NM_170746	280636	231045_x_at	0	1.33	0.00638	0.11076	4116	348	5465	608	Chromosome 11 open reading frame 31
3 5aza/TSA v control	1	yes	no	Up	C11orf31	Hs.502630	NM_170746	280636	228332_s_at	0	1.33	0.01454	0.15252	7358	529	9775	1268	Chromosome 11 open reading frame 31
2 TSA v control	0	No	no	Up	C12orf10	Hs.505625	NM_021640	60314	218220_at	0	1.27	0.00182	0.39491	1797	115	2288	150	Chromosome 12 open reading frame 10
3 5aza/TSA v control	0	No	no	Down	C12orf14	Hs.505154	NM_021238	58516	220147_s_at	0	-1.22	0.01128	0.1388	9051	436	7398	662	Chromosome 12 open reading frame 14
3 5aza/TSA v control	0	No	no	Up	C12orf5	Hs.504545	NM_020375	57103	219099_at	0	1.4	0.04215	0.23728	3214	584	4508	945	Chromosome 12 open reading frame 5
1 5aza v control	0	No	no	Down	C12orf8	Hs.75841	NM_006817	10961	201216_at	0	-1.21	0.0041	0.12405	11774	710	9730	593	Chromosome 12 open reading frame 8
2 TSA v control	1	No	no	Down	C13orf10	Hs.131715	NM_022118	64062	226316_at	0	-1.33	0.01728	0.50465	1395	132	1047	134	Chromosome 13 open reading frame 10
1 5aza v control	1	No	no	Down	C13orf11	Hs.317593	NM_017905	55002	226050_at	0	-1.13	0.02739	0.25526	4968	119	4399	298	Chromosome 13 open reading frame 11
2 TSA v control	1	yes	no	Down	C13orf11	Hs.317593	NM_017905	55002	220240_s_at	0	-1.39	0.04179	0.5516	1672	273	1204	230	Chromosome 13 open reading frame 11
2 TSA v control	1	yes	no	Down	C13orf11	Hs.317593	NM_017905	55002	226050_at	0	-1.15	0.01559	0.49431	4968	119	4315	294	Chromosome 13 open reading frame 11
3 5aza/TSA v control	1	No	no	Down	C13orf11	Hs.317593	NM_017905	55002	226050_at	0	-1.21	0.00937	0.12785	4968	119	4096	322	Chromosome 13 open reading frame 11
1 5aza v control	1	No	no	Down	C13orf23	Hs.318526	NM_170719	80209	225887_at	0	-1.3	0.01796	0.21809	2845	282	2189	283	Chromosome 13 open reading frame 23
3 5aza/TSA v control	1	No	no	Down	C13orf23	Hs.318526	NM_170719	80209	225887_at	0	-1.36	0.00383	0.0903	2845	282	2090	136	Chromosome 13 open reading frame 23
2 TSA v control	0	No	no	Up	C13orf3	Hs.88523	NM_145061	221150	227165_at	0	1.34	0.00234	0.39491	1212	84	1621	149	Chromosome 13 open reading frame 3
3 5aza/TSA v control	0	No	no	Down	C13orf7	Hs.93956	NM_024546	79596	219303_at	0	-1.45	0.02489	0.18846	2699	257	1863	340	Chromosome 13 open reading frame 7
1 5aza v control	1	No	no	Down	C13orf8	Hs.7542	NM_032436	283489	226194_at	0	-1.4	0.01646	0.2103	3691	594	2645	252	Chromosome 13 open reading frame 8
3 5aza/TSA v control	1	No	no	Down	C13orf8	Hs.7542	NM_032436	283489	226194_at	0	-1.32	0.03639	0.22174	3691	594	2797	209	Chromosome 13 open reading frame 8
2 TSA v control	0	yes	no	Down	C14orf1	Hs.15106		11161	217188_s_at	0	-1.21	0.02257	0.52423	3525	326	2924	133	Chromosome 14 open reading frame 1
2 TSA v control	0	yes	no	Down	C14orf1	Hs.15106	NM_007176	11161	202562_s_at	0	-1.25	0.00587	0.44516	4303	278	3434	286	Chromosome 14 open reading frame 1
1 5aza v control	1	No	no	Down	C14orf10	Hs.530712	NM_017917	55012	218852_at	0	-1.11	0.04913	0.32308	7739	395	6986	462	Chromosome 14 open reading frame 10
3 5aza/TSA v control	1	No	no	Down	C14orf10	Hs.530712	NM_017917	55012	218852_at	0	-1.1	0.02739	0.19749	7739	395	7010	313	Chromosome 14 open reading frame 10
3 5aza/TSA v control	0	yes	no	Up	C14orf100	Hs.446850	NM_016475	51528	223547_at	0	1.22	0.01694	0.16125	892	68	1086	103	Chromosome 14 open reading frame 100
3 5aza/TSA v control	0	yes	no	Up	C14orf100	Hs.446850	NM_016475	51528	223215_s_at	0	1.25	0.00996	0.13102	3831	76	4789	349	Chromosome 14 open reading frame 100
1 5aza v control	0	No	no	Up	C14orf103	Hs.168241	NM_018036	55102	219164_s_at	0	1.53	0.0268	0.25452	688	118	1054	257	Chromosome 14 open reading frame 103
3 5aza/TSA v control	0	No	no	Up	C14orf108	Hs.528653	NM_018229	55745	222531_s_at	0	1.11	0.04255	0.23826	2943	192	3264	141	Chromosome 14 open reading frame 108
1 5aza v control	1	No	no	Up	C14orf109	Hs.275352		26175	213246_at	0	1.24	0.01293	0.19067	3611	361	4462	250	Chromosome 14 open reading frame 109
3 5aza/TSA v control	1	No	no	Up	C14orf109	Hs.275352		26175	213246_at	0	1.28	0.008	0.12121	3611	361	4618	368	Chromosome 14 open reading frame 109
3 5aza/TSA v control	0	No	no	Up	C14orf11	Hs.433269	NM_018453	55837	202623_at	0	1.23	0.00079	0.04923	9800	522	12072	495	Chromosome 14 open reading frame 11
3 5aza/TSA v control	0	No	no	Up	C14orf111	Hs.343173	NM_015962	51077	240928_at	0	1.16	0.04898	0.25499	471	48	546	18	Chromosome 14 open reading frame 111
2 TSA v control	0	No	no	Down	C14orf118	Hs.410231	NM_017972	55668	231970_at	0	-1.41	0.03866	0.54694	898	174	638	110	Chromosome 14 open reading frame 118
1 5aza v control	1	No	no	Down	C14orf120	Hs.9043		25983	213794_s_at	0	-1.33	0.00016	0.03772	11712	481	8835	487	Chromosome 14 open reading frame 120
3 5aza/TSA v control	1	yes	no	Down	C14orf120	Hs.9043		25983	216263_s_at	0	-1.55	0.04265	0.2384	651	167	419	72	Chromosome 14 open reading frame 120
3 5aza/TSA v control	1	yes	no	Down	C14orf120	Hs.9043		25983	213794_s_at	0	-1.19	0.00136	0.06211	11712	481	9812	477	Chromosome 14 open reading frame 120
1 5aza v control	0	No	no	Down	C14orf123	Hs.279761	NM_014169	29082	218571_s_at	0	-1.2	0.01733	0.21481	8497	478	7103	599	Chromosome 14 open reading frame 123
3 5aza/TSA v control	0	No	no	Up	C14orf125	Hs.197045		25938	226510_at	0	1.23	0.00814	0.12181	5570	368	6853	560	chromosome 14 open reading frame 125
3 5aza/TSA v control	0	No	no	Up	C14orf128	Hs.13810	NM_032751	84837	228889_at	-0.75	1.35	0.02131	0.17675	545	29	737	106	chromosome 14 open reading frame 128
1 5aza v control	0	No	no	Up	C14orf133	Hs.16157	NM_022067	63894	218431_at	0	1.26	0.0119	0.18452	1890	187	2383	200	Chromosome 14 open reading frame 133
1 5aza v control	1	No	no	Down	C14orf138	Hs.546431	NM_024558	79609	218940_at	0	-1.56	0.00944	0.16927	1143	179	733	60	Chromosome 14 open reading frame 138
2 TSA v control	1	No	no	Down	C14orf138	Hs.546431	NM_024558	79609	218940_at	0	-1.34	0.03591	0.54498	1143	179	853	113	Chromosome 14 open reading frame 138
3 5aza/TSA v control	1	No	no	Down	C14orf138	Hs.546431	NM_024558	79609	218940_at	0	-1.66	0.01493	0.1539	1143	179	688	150	Chromosome 14 open reading frame 138
1 5aza v control	0	No	no	Up	C14orf139	Hs.41502	NM_024633	79686	219563_at	0	1.47	0.00832	0.16192	1252	160	1842	281	Chromosome 14 open reading frame 139
1 5aza v control	1	No	no	Down	C14orf150	Hs.497301	NM_080666	112840	235025_at	0	-1.31	0.03604	0.2855	777	96	593	92	Chromosome 14 open reading frame 150
1 5aza v control	0	No	no	Down	C14orf159	Hs.309849	NM_024952	80017	218298_s_at	0	-1.34	0.03086	0.26874	1165	195	866	105	Chromosome 14 open reading frame 159
1 5aza v control	1	No	no	Down	C14orf166	Hs.534457	NM_016039	51637	217768_at	0	-1.13	0.01035	0.1748	17130	574	15155	776	Chromosome 14 open reading frame 166
3 5aza/TSA v control	1	No	no	Down	C14orf166	Hs.534457	NM_016039	51637	217768_at	0	-1.15	0.00221	0.07448	17130	574	14909	633	Chromosome 14 open reading frame 166
1 5aza v control	1	No	no	Down	C14orf170	Hs.303775		56252	212787_at	0	-1.26	0.02507	0.24825	4629	382	3665	479	chromosome 14 open reading frame 170
3 5aza/TSA v control	1	No	no	Down	C14orf170	Hs.303775		56252	212787_at	0	-1.41	0.02068	0.17469	4629	382	3294	596	chromosome 14 open reading frame 170
3 5aza/TSA v control	1	No	no	Up	C14orf2	Hs.109052	NM_004894	9556	210532_s_at	0	1.18	0.03513	0.21856	19949	1919	23450	1830	Chromosome 14 open reading frame 2
1 5aza v control	1	No	no	Down	C14orf21	Hs.352800	NM_174913	161424	225514_at	0	-1.55	0.0096	0.16979	2146	408	1385	146	Chromosome 14 open reading frame 21
3 5aza/TSA v control	1	No	no	Down	C14orf21	Hs.352800	NM_174913	161424	225514_at	0	-1.51	0.01548	0.15576	2146	408	1422	109	Chromosome 14 open reading frame 21
2 TSA v control	0	No	no	Down	C14orf24	Hs.446357	NM_173607	283635	227029_at	0	-1.33	0.00306	0.40234	3939	312	2955	265	Chromosome 14 open reading frame 24
1 5aza v control	1	No	no	Down	C14orf35	Hs.285280		122830	225679_at	0	-1.36	0.03964	0.29627	4227	759	3100	434	chromosome 14 open reading frame 35
2 TSA v control	1	No	no	Down	C14orf35	Hs.285280		122830	228321_s_at	0.375	-1.33	0.04164	0.5516	180	29	135	19	chromosome 14 open reading frame 35
3 5aza/TSA v control	1	No	no	Down	C14orf35	Hs.285280		122830	225679_at	0	-1.35	0.04156	0.23587	4227	759	3134	362	chromosome 14 open reading frame 35
3 5aza/TSA v control	0	No	no	Up	C14orf45	Hs.260555	NM_025057	80127	220173_at	0	1.22	0.0436	0.24115	847	104	1035	91	Chromosome 14 open reading frame 45
1 5aza v control	1	yes	no	Down	C14orf46	Hs.351381		91750	231959_at	0	-1.31	0.01945	0.2238	1949	210	1484	185	chromosome 14 open reading frame 46
1 5aza v control	1	yes	no	Down	C14orf46	Hs.351381		91750	228583_at	0	-1.34	0.03285	0.27572	2077	203	1548	283	chromosome 14 open reading frame 46
3 5aza/TSA v control	1	No	no	Down	C14orf46	Hs.351381		91750	228583_at	0	-1.54	0.00051	0.04067	2077	203	1346	116	chromosome 14 open reading frame 46
2 TSA v control	0	No	no	Down	C14orf58	Hs.509966	NM_017791	55640	219316_s_at	0.25	-1.35	0.04873	0.56347	857	88	634	113	Chromosome 14 open reading frame 58
1 5aza v control	1	No	no	Up	C14orf87	Hs.532683	NM_016417	51218	221932_s_at	0	1.3	0.04581	0.31409	6950	716	9021	1475	Chromosome 14 open reading frame 87
3 5aza/TSA v control	1	No	no	Up	C14orf87	Hs.532683	NM_016417	51218	221932_s_at	0	1.51	0.00149	0.06422	6950	716	10526	1190	Chromosome 14 open reading frame 87
1 5aza v control	0	No	no	Up	C14orf92	Hs.194035		9878	201685_s_at	0	1.36	0.04441	0.31104	1701	314	2315	374	Chromosome 14 open reading frame 92
1 5aza v control	1	No	no	Up	C14orf94	Hs.442782	NM_017815	54930	218383_at	0	1.5	0.00327	0.11421	3624	375	5418	728	Chromosome 14 open reading frame 94
3 5aza/TSA v control	1	No	no	Up	C14orf94	Hs.442782	NM_017815	54930	218383_at	0	1.41	0.01861	0.16653	3624	375	5123	809	Chromosome 14 open reading frame 94
1 5aza v control	0	No	no	Down	C15orf12	Hs.513043	NM_018285	55272	221688_s_at	0	-1.32	0.03322	0.27663	4046	614	3067	411	Chromosome 15 open reading frame 12
1 5aza v control	1	yes	no	Down	C15orf15	Hs.274772	NM_016304	51187	222465_at	0	-1.32	0.01012	0.17316	14497	1402	10988	1242	Chromosome 15 open reading frame 15
1 5aza v control	1	yes	no	Down	C15orf15	Hs.274772	NM_016304	51187	217915_s_at	0	-1.33	0.03346	0.27683	15838	2065	11948	2056	Chromosome 15 open reading frame 15
3 5aza/TSA v control	1	yes	no	Down	C15orf15	Hs.274772	NM_016304	51187	222465_at	0	-1.35	0.00505	0.1001	14497	1402	10750	398	Chromosome 15 open reading frame 15
3 5aza/TSA v control	1	yes	no	Down	C15orf15	Hs.274772	NM_016304	51187	217915_s_at	0	-1.37	0.01231	0.1439	15838	2065	11599	691	Chromosome 15 open reading frame 15
2 TSA v control	1	No	no	Down	C15orf29	Hs.510938	NM_024713	79768	218791_s_at	0	-1.29	0.03494	0.54498	1257	193	977	110	Chromosome 15 open reading frame 29
3 5aza/TSA v control	1	yes	no	Down	C15orf29	Hs.510938	NM_024713	79768	218791_s_at	0	-1.26	0.04133	0.23505	1257	193	996	45	Chromosome 15 open reading frame 29
3 5aza/TSA v control	1	yes	no	Down	C15orf29	Hs.510938	NM_024713	79768	222745_s_at	0	-1.33	0.02525	0.18966	1856	277	1395	75	Chromosome 15 open reading frame 29
2 TSA v control	0	No	no	Up	C16orf34	Hs.513261	NM_144570	90861	212115_at	0	1.31	0.02354	0.52597	5603	707	7362	995	Chromosome 16 open reading frame 34
1 5aza v control	0	No	no	Up	C16orf45	Hs.460095	NM_033201	89927	212736_at	-0.25	1.92	0.0132	0.19234	206	48	394	107	Chromosome 16 open reading frame 45
1 5aza v control	1	No	no	Up	C16orf5	Hs.7765	NM_013399	29965	218183_at	0	1.36	0.02273	0.23844	884	150	1206	89	Chromosome 16 open reading frame 5
3 5aza/TSA v control	1	No	no	Up	C16orf5	Hs.7765	NM_013399	29965	223960_s_at	0	1.34	0.01757	0.16325	1462	164	1956	279	Chromosome 16 open reading frame 5
3 5aza/TSA v control	0	No	no	Up	C16orf9	Hs.513225	NM_032039	83986	224749_at	0	1.2	0.04824	0.25351	1488	196	1791	136	Chromosome 16 open reading frame 9
3 5aza/TSA v control	0	No	no	Up	C17orf25	Hs.279061	NM_016080	51031	209092_s_at	0	1.19	0.03293	0.21352	4932	374	5868	583	Chromosome 17 open reading frame 25
3 5aza/TSA v control	0	No	no	Up	C17orf28	Hs.11067	NM_030630	283987	225981_at	-0.125	1.43	0.04449	0.24401	371	58	531	111	Chromosome 17 open reading frame 28
2 TSA v control	1	No	no	Up	C17orf32	Hs.368878	NM_152464	147007	225375_at	0	1.22	0.02556	0.52626	1535	175	1876	76	Chromosome 17 open reading frame 32
3 5aza/TSA v control	1	No	no	Down	C17orf32	Hs.368878	NM_152464	147007	225375_at	0	-1.23	0.04917	0.25558	1535	175	1249	166	Chromosome 17 open reading frame 32
3 5aza/TSA v control	0	No	no	Down	C17orf35	Hs.514009	NM_003876	8834	203437_at	0	-1.35	0.01627	0.15899	1620	109	1201	164	Chromosome 17 open reading frame 35
1 5aza v control	0	No	no	Up	C18orf1	Hs.464697	NM_181483	753	209574_s_at	0	1.56	0.03785	0.29232	316	79	493	94	Chromosome 18 open reading frame 1
1 5aza v control	1	No	no	Down	C18orf10	Hs.22981	NM_015476	25941	213616_at	0	-1.27	0.00871	0.16484	1353	110	1064	99	Chromosome 18 open reading frame 10
3 5aza/TSA v control	1	No	no	Up	C18orf10	Hs.22981	NM_015476	25941	212055_at	0	1.13	0.04597	0.24828	2824	184	3195	233	Chromosome 18 open reading frame 10
3 5aza/TSA v control	0	No	no	Down	C18orf11	Hs.444314	NM_022751	64762	219377_at	0	-1.76	0.02279	0.18141	976	192	556	169	Chromosome 18 open reading frame 11
1 5aza v control	1	yes	no	Up	C18orf17	Hs.546474	NM_153211	125488	230747_s_at	-0.375	2.08	0.00136	0.0826	216	38	450	84	Chromosome 18 open reading frame 17
1 5aza v control	1	yes	no	Up	C18orf17	Hs.546474	NM_153211	125488	1570552_at	0	1.93	0.03046	0.26757	256	99	495	119	Chromosome 18 open reading frame 17
1 5aza v control	1	yes	no	Up	C18orf17	Hs.546474	NM_153211	125488	238480_at	0	3.5	3e-05	0.0229	497	48	1736	263	Chromosome 18 open reading frame 17
1 5aza v control	1	yes	no	Up	C18orf17	Hs.546474	NM_153211	125488	1552307_a_at	-0.75	3.45	0.00181	0.09281	623	206	2148	321	Chromosome 18 open reading frame 17
3 5aza/TSA v control	1	yes	no	Up	C18orf17	Hs.546474	NM_153211	125488	230747_s_at	-0.375	1.66	0.02291	0.18173	216	38	358	95	Chromosome 18 open reading frame 17
3 5aza/TSA v control	1	yes	no	Up	C18orf17	Hs.546474	NM_153211	125488	1570552_at	0	1.86	0.04578	0.24759	256	99	476	134	Chromosome 18 open reading frame 17
3 5aza/TSA v control	1	yes	no	Up	C18orf17	Hs.546474	NM_153211	125488	238480_at	0	2.63	0	0.0064	497	48	1305	94	Chromosome 18 open reading frame 17
3 5aza/TSA v control	1	yes	no	Up	C18orf17	Hs.546474	NM_153211	125488	1552307_a_at	-0.75	3.23	0.00206	0.0724	623	206	2014	262	Chromosome 18 open reading frame 17
1 5aza v control	0	No	no	Up	C18orf19	Hs.13034	NM_152352	125228	242149_at	0	1.46	0.04653	0.31662	391	102	571	108	Chromosome 18 open reading frame 19
1 5aza v control	1	No	yes	Up	C18orf2	Hs.464442	NM_031416	56651	223977_s_at	-1	10.46	0.00736	0.15377	28	34	294	88	Chromosome 18 open reading frame 2
3 5aza/TSA v control	1	No	yes	Up	C18orf2	Hs.464442	NM_031416	56651	223977_s_at	-1	9.51	0.01519	0.15464	28	34	267	53	Chromosome 18 open reading frame 2
3 5aza/TSA v control	0	yes	no	Down	C18orf25	Hs.116486	NM_145055	147339	217508_s_at	0.125	-1.26	0.03049	0.20726	551	68	436	27	Chromosome 18 open reading frame 25
3 5aza/TSA v control	0	yes	no	Down	C18orf25	Hs.116486	NM_145055	147339	226406_at	0	-1.32	0.00838	0.12315	2900	259	2191	253	Chromosome 18 open reading frame 25
1 5aza v control	0	No	no	Up	C18orf30	Hs.434163		284221	1563584_at	-0.625	1.58	0.03309	0.27637	245	59	387	52	Chromosome 18 open reading frame 30
2 TSA v control	0	No	no	Up	C18orf37	Hs.464903	NM_194281	125476	229582_at	0	1.21	0.01193	0.46634	3800	218	4616	385	Chromosome 18 open reading frame 37
1 5aza v control	0	No	no	Up	C18orf9	Hs.236940	NM_024899	79959	219311_at	0	1.22	0.02128	0.23358	1316	117	1603	149	Chromosome 18 open reading frame 9
1 5aza v control	1	yes	no	Down	C19orf2	Hs.466391	NM_134447	8725	211563_s_at	0	-1.2	0.04647	0.31635	2142	243	1779	168	Chromosome 19 open reading frame 2
1 5aza v control	1	yes	no	Down	C19orf2	Hs.466391	NM_134447	8725	214173_x_at	0	-1.28	0.02333	0.24069	5483	81	4287	471	Chromosome 19 open reading frame 2
3 5aza/TSA v control	1	yes	no	Down	C19orf2	Hs.466391	NM_134447	8725	211563_s_at	0	-1.56	0.00715	0.11517	2142	243	1376	243	Chromosome 19 open reading frame 2
3 5aza/TSA v control	1	yes	no	Down	C19orf2	Hs.466391	NM_134447	8725	222266_at	0	-1.53	0.01215	0.14265	4021	752	2625	386	Chromosome 19 open reading frame 2
3 5aza/TSA v control	1	yes	no	Down	C19orf2	Hs.466391	NM_134447	8725	214173_x_at	0	-1.24	0.01835	0.16578	5483	81	4418	405	Chromosome 19 open reading frame 2
1 5aza v control	1	No	yes	Up	C19orf21	Hs.439180	NM_173481	126353	212925_at	-1	2.3	0.00989	0.17161	633	186	1458	432	Chromosome 19 open reading frame 21
3 5aza/TSA v control	1	No	yes	Up	C19orf21	Hs.439180	NM_173481	126353	212925_at	-1	2.79	0.00157	0.06454	633	186	1768	427	Chromosome 19 open reading frame 21
1 5aza v control	1	No	no	Down	C19orf29	Hs.128425		58509	215954_s_at	0	-1.43	0.00326	0.11384	1025	99	716	86	Chromosome 19 open reading frame 29
3 5aza/TSA v control	1	No	no	Down	C19orf29	Hs.128425		58509	215954_s_at	0	-1.32	0.00583	0.10683	1025	99	776	71	Chromosome 19 open reading frame 29
3 5aza/TSA v control	0	yes	no	Down	C19orf6	Hs.515003	NM_033420	91304	213986_s_at	0	-1.31	0.01615	0.1586	862	106	659	47	Chromosome 19 open reading frame 6
3 5aza/TSA v control	0	yes	no	Down	C19orf6	Hs.515003	NM_033420	91304	212574_x_at	0.5	-1.17	0.01742	0.16287	1247	96	1061	53	Chromosome 19 open reading frame 6
1 5aza v control	1	No	no	Down	C1GALT1	Hs.239666	NM_020156	56913	226107_at	0	-1.48	0.02392	0.24294	2796	226	1886	420	Core 1 UDP-galactose:N-acetylgalactosamine-alpha-R beta 1,3-galactosyltransferase
2 TSA v control	1	No	no	Down	C1GALT1	Hs.239666	NM_020156	56913	219439_at	0	-1.17	0.0175	0.50465	9536	620	8131	608	Core 1 UDP-galactose:N-acetylgalactosamine-alpha-R beta 1,3-galactosyltransferase
3 5aza/TSA v control	1	yes	no	Down	C1GALT1	Hs.239666	NM_020156	56913	226107_at	0	-1.68	0.00149	0.06422	2796	226	1669	251	Core 1 UDP-galactose:N-acetylgalactosamine-alpha-R beta 1,3-galactosyltransferase
3 5aza/TSA v control	1	yes	no	Down	C1GALT1	Hs.239666	NM_020156	56913	226105_at	0	-1.62	0.00712	0.11501	3360	369	2079	377	Core 1 UDP-galactose:N-acetylgalactosamine-alpha-R beta 1,3-galactosyltransferase
3 5aza/TSA v control	1	yes	no	Down	C1GALT1	Hs.239666	NM_020156	56913	219439_at	0	-1.32	0.03188	0.21097	9536	620	7229	1108	Core 1 UDP-galactose:N-acetylgalactosamine-alpha-R beta 1,3-galactosyltransferase
1 5aza v control	1	No	no	Up	C1GALT2	Hs.134856	NM_152692	29071	219283_at	0	1.23	0.03004	0.26544	2739	185	3365	386	Core 1 UDP-galactose:N-acetylgalactosamine-alpha-R beta 1,3-galactosyltransferase 2
3 5aza/TSA v control	1	No	no	Up	C1GALT2	Hs.134856	NM_152692	29071	219283_at	0	1.19	0.00707	0.11455	2739	185	3260	133	Core 1 UDP-galactose:N-acetylgalactosamine-alpha-R beta 1,3-galactosyltransferase 2
3 5aza/TSA v control	0	No	no	Down	C1orf16	Hs.270775	NM_014837	9887	236367_at	0	-1.32	0.03808	0.22682	683	91	519	84	Chromosome 1 open reading frame 16
1 5aza v control	1	yes	no	Down	C1orf19	Hs.440663	NM_052965	116461	230257_s_at	0.625	-1.75	0.03253	0.27466	2505	464	1434	497	Chromosome 1 open reading frame 19
1 5aza v control	1	yes	no	Down	C1orf19	Hs.440663	NM_052965	116461	225399_at	0	-1.7	0.00505	0.13183	3744	205	2202	420	Chromosome 1 open reading frame 19
3 5aza/TSA v control	1	No	no	Down	C1orf19	Hs.440663	NM_052965	116461	225399_at	0	-1.38	0.01072	0.1362	3744	205	2705	363	Chromosome 1 open reading frame 19
2 TSA v control	1	No	no	Down	C1orf22	Hs.523811	NM_025191	80267	220342_x_at	0	-1.16	0.00961	0.45427	2308	133	1991	47	Chromosome 1 open reading frame 22
3 5aza/TSA v control	1	No	no	Down	C1orf22	Hs.523811	NM_025191	80267	220342_x_at	0	-1.36	0.02248	0.18038	2308	133	1698	260	Chromosome 1 open reading frame 22
3 5aza/TSA v control	0	yes	no	Up	C1orf25	Hs.107149	NM_030934	81627	233750_s_at	0	1.27	0.03807	0.22682	774	101	983	121	Chromosome 1 open reading frame 25
3 5aza/TSA v control	0	yes	no	Up	C1orf25	Hs.107149	NM_030934	81627	223404_s_at	0	1.34	0.00758	0.11791	1294	122	1730	194	Chromosome 1 open reading frame 25
3 5aza/TSA v control	0	No	no	Up	C1orf26	Hs.134183	NM_017673	54823	223548_at	-0.25	1.23	0.01357	0.14948	419	16	514	45	Chromosome 1 open reading frame 26
2 TSA v control	0	No	no	Down	C1orf27	Hs.371210	NM_017847	54953	218721_s_at	0	-1.15	0.04507	0.5539	2444	212	2122	121	Chromosome 1 open reading frame 27
1 5aza v control	1	No	no	Down	C1orf35	Hs.445952	NM_024319	79169	219063_at	0	-1.17	0.02734	0.25509	848	65	724	57	Chromosome 1 open reading frame 35
2 TSA v control	0	yes	no	Up	C1orf43	Hs.287471	NM_138740	25912	1555226_s_at	0	1.17	0.02213	0.52231	8723	482	10248	820	Chromosome 1 open reading frame 43
2 TSA v control	0	yes	no	Up	C1orf43	Hs.287471	NM_138740	25912	223034_s_at	0	1.11	0.03523	0.54498	19336	1214	21515	913	Chromosome 1 open reading frame 43
3 5aza/TSA v control	0	No	no	Up	C1orf8	Hs.523262	NM_004872	9528	200620_at	0	1.13	0.03197	0.2111	11839	859	13380	560	Chromosome 1 open reading frame 8
2 TSA v control	1	No	no	Down	C1orf9	Hs.204559	NM_016227	51430	203429_s_at	0	-1.38	0.00042	0.3772	6194	439	4478	259	Chromosome 1 open reading frame 9
3 5aza/TSA v control	1	No	no	Down	C1orf9	Hs.204559	NM_016227	51430	203429_s_at	0	-1.38	0.02144	0.17676	6194	439	4504	740	Chromosome 1 open reading frame 9
1 5aza v control	1	No	no	Down	C1QBP	Hs.462086	NM_001212	708	208910_s_at	0	-1.27	0.04196	0.3022	13128	2122	10304	837	Complement component 1, q subcomponent binding protein
1 5aza v control	0	No	no	Up	C1QDC1	Hs.234355	NM_032156	65981	218456_at	0	1.73	0.04183	0.30191	3095	387	5357	1678	C1q domain containing 1
2 TSA v control	0	No	no	Up	C1R	Hs.376414		715	212067_s_at	-0.5	1.43	0.0212	0.52024	263	51	378	26	complement component 1, r subcomponent
1 5aza v control	0	yes	no	Up	C2	Hs.408903	NM_000063	717	1554533_at	0	1.79	0.02099	0.23193	355	114	636	86	Complement component 2
1 5aza v control	0	yes	no	Up	C2	Hs.408903	NM_000063	717	203052_at	0	1.2	0.04575	0.31387	3811	419	4568	253	Complement component 2
3 5aza/TSA v control	0	No	no	Up	C20orf129	Hs.472716	NM_030919	81610	225687_at	0	1.24	0.0347	0.21763	6699	890	8320	722	Chromosome 20 open reading frame 129
2 TSA v control	0	No	no	Down	C20orf140	Hs.203514	NM_144628	128637	226409_at	0	-1.42	0.00094	0.39491	2398	217	1684	133	Chromosome 20 open reading frame 140
1 5aza v control	1	No	no	Down	C20orf142	Hs.151675		128486	232186_at	0.75	-1.87	0.01916	0.2238	1027	279	549	128	Chromosome 20 open reading frame 142
3 5aza/TSA v control	1	No	no	Down	C20orf142	Hs.151675		128486	232186_at	0.5	-1.7	0.0404	0.23305	1027	279	605	87	Chromosome 20 open reading frame 142
1 5aza v control	1	yes	no	Up	C20orf149	Hs.79625	NM_024299	79144	227994_x_at	0	1.75	0.00022	0.0424	720	70	1258	86	Chromosome 20 open reading frame 149
1 5aza v control	1	yes	no	Up	C20orf149	Hs.79625	NM_024299	79144	233571_x_at	0	1.5	0.00087	0.0711	1312	123	1969	126	Chromosome 20 open reading frame 149
3 5aza/TSA v control	1	yes	no	Up	C20orf149	Hs.79625	NM_024299	79144	227994_x_at	0	2.11	0.00029	0.03269	720	70	1517	201	Chromosome 20 open reading frame 149
3 5aza/TSA v control	1	yes	no	Up	C20orf149	Hs.79625	NM_024299	79144	233571_x_at	0	1.74	0.00306	0.08456	1312	123	2281	416	Chromosome 20 open reading frame 149
3 5aza/TSA v control	0	yes	no	Up	C20orf155	Hs.224764	NM_019095	54675	225324_at	0	1.4	0.01519	0.15464	6392	1010	8968	548	Chromosome 20 open reading frame 155
3 5aza/TSA v control	0	yes	no	Up	C20orf155	Hs.224764	NM_019095	54675	223978_s_at	0	1.41	0.01932	0.16949	11790	1779	16582	2548	Chromosome 20 open reading frame 155
3 5aza/TSA v control	0	No	no	Down	C20orf18	Hs.247280	NM_031229	10616	207713_s_at	0	-1.45	0.01207	0.14247	2099	298	1443	108	Chromosome 20 open reading frame 18
2 TSA v control	1	yes	no	Down	C20orf194	Hs.119021		25943	225825_at	0	-1.3	0.02267	0.52423	1706	132	1316	187	chromosome 20 open reading frame 194
2 TSA v control	1	yes	no	Down	C20orf194	Hs.119021		25943	226607_at	0	-1.23	0.00231	0.39491	2849	157	2313	56	chromosome 20 open reading frame 194
3 5aza/TSA v control	1	No	no	Down	C20orf194	Hs.119021		25943	225825_at	0	-1.25	0.00502	0.09984	1706	132	1367	69	chromosome 20 open reading frame 194
1 5aza v control	1	No	no	Down	C20orf27	Hs.274422	NM_017874	54976	50314_i_at	0	-1.53	0.0099	0.17161	1043	156	682	115	Chromosome 20 open reading frame 27
3 5aza/TSA v control	1	No	no	Down	C20orf27	Hs.274422	NM_017874	54976	50314_i_at	0	-1.33	0.0254	0.19022	1043	156	784	49	Chromosome 20 open reading frame 27
2 TSA v control	0	No	no	Up	C20orf29	Hs.104806	NM_018347	55317	219706_at	0	1.25	0.03349	0.54498	1425	190	1779	77	Chromosome 20 open reading frame 29
3 5aza/TSA v control	0	No	no	Up	C20orf31	Hs.356273	NM_018217	55741	218282_at	0	1.4	0.00067	0.04583	2181	149	3055	250	Chromosome 20 open reading frame 31
1 5aza v control	1	yes	no	Up	C20orf35	Hs.472847	NM_033542	55861	218094_s_at	0	1.95	0.0002	0.04231	1026	139	1996	204	Chromosome 20 open reading frame 35
1 5aza v control	1	yes	no	Up	C20orf35	Hs.472847	NM_033542	55861	224669_at	0	1.23	0.03786	0.29232	1984	221	2437	281	Chromosome 20 open reading frame 35
2 TSA v control	1	No	no	Up	C20orf35	Hs.472847	NM_033542	55861	224669_at	0	1.23	0.01917	0.51161	1984	221	2437	153	Chromosome 20 open reading frame 35
3 5aza/TSA v control	1	yes	no	Up	C20orf35	Hs.472847	NM_033542	55861	218094_s_at	0	1.58	0.00154	0.06448	1026	139	1617	117	Chromosome 20 open reading frame 35
3 5aza/TSA v control	1	yes	no	Up	C20orf35	Hs.472847	NM_033542	55861	224669_at	0	1.27	0.0356	0.21973	1984	221	2516	342	Chromosome 20 open reading frame 35
1 5aza v control	1	yes	no	Down	C20orf42	Hs.472054	NM_017671	55612	60474_at	0	-1.38	0.03489	0.28086	3701	253	2682	492	Chromosome 20 open reading frame 42
1 5aza v control	1	yes	no	Down	C20orf42	Hs.472054	NM_017671	55612	218796_at	0	-1.62	0.00349	0.11767	3952	557	2442	109	Chromosome 20 open reading frame 42
2 TSA v control	1	yes	no	Up	C20orf42	Hs.472054	NM_017671	55612	60474_at	0	1.21	0.02616	0.52626	3701	253	4488	451	Chromosome 20 open reading frame 42
2 TSA v control	1	yes	no	Up	C20orf42	Hs.472054	NM_017671	55612	218796_at	0	1.4	0.02035	0.51542	3952	557	5523	212	Chromosome 20 open reading frame 42
3 5aza/TSA v control	1	yes	no	Down	C20orf42	Hs.472054	NM_017671	55612	60474_at	0	-1.25	0.00319	0.08546	3701	253	2960	187	Chromosome 20 open reading frame 42
3 5aza/TSA v control	1	yes	no	Down	C20orf42	Hs.472054	NM_017671	55612	218796_at	0	-1.34	0.04519	0.24568	3952	557	2945	543	Chromosome 20 open reading frame 42
1 5aza v control	1	No	no	Up	C20orf45	Hs.3945	NM_016045	51012	217851_s_at	0	1.33	0.01885	0.2218	2422	325	3229	310	Chromosome 20 open reading frame 45
3 5aza/TSA v control	1	yes	no	Up	C20orf45	Hs.3945	NM_016045	51012	222441_x_at	0	1.37	0.00544	0.10339	2390	274	3280	309	Chromosome 20 open reading frame 45
3 5aza/TSA v control	1	yes	no	Up	C20orf45	Hs.3945	NM_016045	51012	217851_s_at	0	1.31	0.02783	0.19856	2422	325	3161	368	Chromosome 20 open reading frame 45
3 5aza/TSA v control	1	No	no	Up	C20orf52	Hs.472564	NM_080748	140823	224972_at	0	1.29	0.03234	0.21162	11823	1589	15233	1972	Chromosome 20 open reading frame 52
1 5aza v control	1	No	no	Down	C20orf59	Hs.512686	NM_022082	63910	232922_s_at	0	-1.21	0.03078	0.26836	1727	163	1423	137	Chromosome 20 open reading frame 59
3 5aza/TSA v control	1	yes	no	Down	C20orf59	Hs.512686	NM_022082	63910	233328_x_at	0.125	-1.39	0.04999	0.25717	1136	185	817	181	Chromosome 20 open reading frame 59
3 5aza/TSA v control	1	yes	no	Down	C20orf59	Hs.512686	NM_022082	63910	232922_s_at	0	-1.3	0.04899	0.25499	1727	163	1328	253	Chromosome 20 open reading frame 59
3 5aza/TSA v control	0	yes	no	Down	C20orf6	Hs.369284	NM_016649	51575	222765_x_at	0	-1.54	0.02568	0.19115	4623	179	2993	600	Chromosome 20 open reading frame 6
3 5aza/TSA v control	0	yes	no	Down	C20orf6	Hs.369284	NM_016649	51575	218859_s_at	0	-1.42	0.01786	0.16419	4807	499	3392	586	Chromosome 20 open reading frame 6
1 5aza v control	1	No	yes	Up	C20orf67	Hs.472856	NM_022104	63935	222044_at	-0.75	1.57	0.01402	0.19685	973	209	1532	151	Chromosome 20 open reading frame 67
2 TSA v control	1	yes	no	Up	C20orf67	Hs.472856	NM_022104	63935	222045_s_at	0	1.4	0.03501	0.54498	804	23	1126	191	Chromosome 20 open reading frame 67
2 TSA v control	1	yes	no	Up	C20orf67	Hs.472856	NM_022104	63935	222044_at	-0.375	1.46	0.02628	0.52626	973	209	1417	136	Chromosome 20 open reading frame 67
3 5aza/TSA v control	1	yes	no	Up	C20orf67	Hs.472856	NM_022104	63935	89948_at	0	1.51	0.02277	0.18141	900	181	1360	218	Chromosome 20 open reading frame 67
3 5aza/TSA v control	1	yes	yes	Up	C20orf67	Hs.472856	NM_022104	63935	222044_at	-0.75	1.8	0.00388	0.09062	973	209	1751	293	Chromosome 20 open reading frame 67
2 TSA v control	0	yes	no	Up	C20orf7	Hs.472165	NM_199052	79133	227160_s_at	0	1.26	0.02565	0.52626	1971	224	2487	292	Chromosome 20 open reading frame 7
2 TSA v control	0	yes	no	Up	C20orf7	Hs.472165	NM_199052	79133	222894_x_at	0	1.29	0.03791	0.54694	2198	357	2837	259	Chromosome 20 open reading frame 7
3 5aza/TSA v control	0	No	yes	Up	C20orf82	Hs.156650		140862	235182_at	-0.75	1.65	0.0093	0.12727	667	131	1098	225	chromosome 20 open reading frame 82
1 5aza v control	0	No	yes	Up	C21orf105	Hs.386685		90625	232191_at	-0.5	27.89	0.00216	0.09821	19	1	526	347	Chromosome 21 open reading frame 105
1 5aza v control	1	yes	no	Up	C21orf106	Hs.189585	NM_015151	23181	1561286_a_at	0	1.73	0.0062	0.14143	169	23	293	60	Chromosome 21 open reading frame 106
1 5aza v control	1	yes	no	Up	C21orf106	Hs.189585	NM_015151	23181	1555301_a_at	0	1.74	0.03952	0.29615	239	77	414	75	Chromosome 21 open reading frame 106
3 5aza/TSA v control	1	No	no	Up	C21orf106	Hs.189585	NM_015151	23181	1561286_a_at	0	1.55	0.01572	0.15689	169	23	261	52	Chromosome 21 open reading frame 106
1 5aza v control	1	No	no	Down	C21orf25	Hs.473894	NM_199050	25966	212875_s_at	0	-1.45	0.02222	0.23698	2184	336	1510	306	Chromosome 21 open reading frame 25
2 TSA v control	1	No	no	Down	C21orf25	Hs.473894	NM_199050	25966	212875_s_at	0	-1.39	0.01318	0.47471	2184	336	1575	135	Chromosome 21 open reading frame 25
3 5aza/TSA v control	1	No	no	Down	C21orf25	Hs.473894	NM_199050	25966	212875_s_at	0	-1.84	0.00527	0.10215	2184	336	1187	273	Chromosome 21 open reading frame 25
1 5aza v control	1	No	no	Up	C21orf37	Hs.46707		54076	240801_at	0	2.17	0.02892	0.26146	425	175	922	200	Chromosome 21 open reading frame 37
2 TSA v control	1	No	no	Up	C21orf37	Hs.46707		54076	240801_at	0	2.24	0.0299	0.52967	425	175	955	61	Chromosome 21 open reading frame 37
3 5aza/TSA v control	1	No	no	Up	C21orf37	Hs.46707		54076	240801_at	0	2.24	0.02148	0.17677	425	175	953	143	Chromosome 21 open reading frame 37
2 TSA v control	1	No	no	Down	C21orf4	Hs.433668	NM_006134	757	225182_at	0	-1.18	0.04796	0.5601	1921	135	1622	188	Chromosome 21 open reading frame 4
3 5aza/TSA v control	1	No	no	Up	C21orf4	Hs.433668	NM_006134	757	225182_at	0	1.66	8e-05	0.01787	1921	135	3187	143	Chromosome 21 open reading frame 4
1 5aza v control	1	No	no	Down	C21orf66	Hs.473635	NM_145328	94104	221158_at	0	-1.19	0.04458	0.31157	1921	143	1621	174	Chromosome 21 open reading frame 66
3 5aza/TSA v control	1	No	no	Down	C21orf66	Hs.473635	NM_145328	94104	221158_at	0	-1.21	0.03622	0.22123	1921	143	1587	175	Chromosome 21 open reading frame 66
2 TSA v control	0	No	no	Up	C21orf70	Hs.410830	NM_058190	85395	243750_x_at	0	1.17	0.02513	0.52626	959	75	1118	45	Chromosome 21 open reading frame 70
1 5aza v control	1	No	no	Up	C21orf86	Hs.11637	NM_153454	257103	228908_s_at	0	1.52	0.02143	0.23389	980	181	1490	245	Chromosome 21 open reading frame 86
3 5aza/TSA v control	1	No	no	Up	C21orf86	Hs.11637	NM_153454	257103	226995_at	0	1.53	0.00031	0.03378	1546	125	2363	185	Chromosome 21 open reading frame 86
1 5aza v control	1	No	no	Up	C22orf13	Hs.9850		83606	223039_at	0	1.65	0.02082	0.23132	3285	127	5403	1110	Chromosome 22 open reading frame 13
3 5aza/TSA v control	1	No	no	Up	C22orf13	Hs.9850		83606	223039_at	0	1.85	0.01592	0.15748	3285	127	6080	1405	Chromosome 22 open reading frame 13
2 TSA v control	0	No	no	Up	C22orf16	Hs.66915		400916	224932_at	0	1.26	0.044	0.5539	3242	262	4099	635	Chromosome 22 open reading frame 16
1 5aza v control	1	No	no	Down	C22orf4	Hs.435044	NM_014346	25771	33778_at	0	-1.36	0.02372	0.24234	3092	63	2274	347	Chromosome 22 open reading frame 4
3 5aza/TSA v control	1	No	no	Down	C22orf4	Hs.435044	NM_014346	25771	33778_at	0	-1.34	0.02356	0.18371	3092	63	2313	325	Chromosome 22 open reading frame 4
1 5aza v control	1	No	no	Up	C2orf22	Hs.274415	NM_152391	130814	225579_at	-0.5	1.49	0.04816	0.32142	353	72	527	132	Chromosome 2 open reading frame 22
2 TSA v control	1	No	no	Down	C2orf22	Hs.274415	NM_152391	130814	225579_at	0.5	-1.8	0.00697	0.44516	353	72	196	36	Chromosome 2 open reading frame 22
3 5aza/TSA v control	1	No	no	Up	C2orf22	Hs.274415	NM_152391	130814	225579_at	-0.5	1.52	0.03762	0.22598	353	72	536	107	Chromosome 2 open reading frame 22
2 TSA v control	0	No	no	Up	C2orf25	Hs.5324	NM_015702	27249	217883_at	0	1.12	0.04452	0.5539	19987	1250	22342	1388	Chromosome 2 open reading frame 25
3 5aza/TSA v control	0	yes	no	Down	C2orf26	Hs.355455	NM_023016	65124	219496_at	0	-1.91	0.00953	0.12878	4485	804	2346	684	Chromosome 2 open reading frame 26
3 5aza/TSA v control	0	yes	no	Down	C2orf26	Hs.355455	NM_023016	65124	227034_at	0	-1.81	0.02604	0.19286	8062	2626	4455	970	Chromosome 2 open reading frame 26
2 TSA v control	1	No	no	Up	C2orf28	Hs.9527	NM_080592	51374	219329_s_at	0	1.17	0.00169	0.39491	12793	543	14991	614	Chromosome 2 open reading frame 28
3 5aza/TSA v control	1	No	no	Up	C2orf28	Hs.9527	NM_080592	51374	219329_s_at	0	1.21	0.04455	0.24407	12793	543	15529	1894	Chromosome 2 open reading frame 28
1 5aza v control	1	No	no	Up	C2orf29	Hs.30819	NM_017546	55571	224695_at	0	1.43	0.00349	0.11767	5991	77	8556	704	Chromosome 2 open reading frame 29
2 TSA v control	1	No	no	Up	C2orf29	Hs.30819	NM_017546	55571	224695_at	0	1.22	0.00016	0.29833	5991	77	7289	183	Chromosome 2 open reading frame 29
3 5aza/TSA v control	1	No	no	Up	C2orf29	Hs.30819	NM_017546	55571	224695_at	0	1.44	0.00076	0.04922	5991	77	8618	433	Chromosome 2 open reading frame 29
3 5aza/TSA v control	0	No	no	Down	C2orf3	Hs.303808	NM_003203	6936	210175_at	0	-1.57	0.04561	0.24693	2183	613	1393	146	Chromosome 2 open reading frame 3
3 5aza/TSA v control	1	No	no	Up	C2orf30	Hs.438336	NM_015701	27248	224628_at	0	1.19	0.03621	0.22122	11548	507	13742	1385	Chromosome 2 open reading frame 30
2 TSA v control	1	yes	no	Up	C2orf33	Hs.471528	NM_020194	56947	223354_x_at	0	1.17	0.00921	0.45427	4285	290	5034	274	Chromosome 2 open reading frame 33
2 TSA v control	1	yes	no	Up	C2orf33	Hs.471528	NM_020194	56947	219137_s_at	0	1.15	0.00242	0.39491	4670	196	5367	194	Chromosome 2 open reading frame 33
2 TSA v control	1	yes	no	Up	C2orf33	Hs.471528	NM_020194	56947	222832_s_at	0	1.14	0.03816	0.54694	10520	844	11947	367	Chromosome 2 open reading frame 33
3 5aza/TSA v control	1	yes	no	Up	C2orf33	Hs.471528	NM_020194	56947	223354_x_at	0	1.2	0.0055	0.10382	4285	290	5159	227	Chromosome 2 open reading frame 33
3 5aza/TSA v control	1	yes	no	Up	C2orf33	Hs.471528	NM_020194	56947	219137_s_at	0	1.29	8e-05	0.01787	4670	196	6005	194	Chromosome 2 open reading frame 33
3 5aza/TSA v control	1	yes	no	Up	C2orf33	Hs.471528	NM_020194	56947	222832_s_at	0	1.14	0.04141	0.23522	10520	844	12018	822	Chromosome 2 open reading frame 33
3 5aza/TSA v control	0	No	no	Down	C2orf4	Hs.444969	NM_015955	51072	219065_s_at	0	-1.16	0.02523	0.18966	7587	548	6539	445	Chromosome 2 open reading frame 4
3 5aza/TSA v control	0	No	no	Up	C3orf1	Hs.477287	NM_016589	51300	223004_s_at	0	1.37	0.00023	0.02922	6106	382	8362	433	Chromosome 3 open reading frame 1
1 5aza v control	1	No	yes	Up	C3orf14	Hs.47166	NM_020685	57415	219288_at	-1	3.54	0.00054	0.05929	115	32	407	110	Chromosome 3 open reading frame 14
3 5aza/TSA v control	1	No	yes	Up	C3orf14	Hs.47166	NM_020685	57415	219288_at	-1	3.61	0.0005	0.04067	115	32	415	78	Chromosome 3 open reading frame 14
3 5aza/TSA v control	0	No	yes	Up	C3orf3	Hs.476041	NM_020707	57467	1563053_at	-0.75	9.74	0.01806	0.16482	29	24	278	78	Chromosome 3 open reading frame 3
1 5aza v control	1	No	no	Down	C3orf4	Hs.107393	NM_019895	56650	1554149_at	0	-1.16	0.01077	0.17783	4861	288	4196	183	Chromosome 3 open reading frame 4
2 TSA v control	1	yes	no	Down	C3orf4	Hs.107393	NM_019895	56650	208925_at	0	-1.29	0.00092	0.39491	4345	227	3356	226	Chromosome 3 open reading frame 4
2 TSA v control	1	yes	no	Down	C3orf4	Hs.107393	NM_019895	56650	1554149_at	0	-1.26	0.00696	0.44516	4861	288	3847	338	Chromosome 3 open reading frame 4
3 5aza/TSA v control	1	yes	no	Down	C3orf4	Hs.107393	NM_019895	56650	208925_at	0	-1.19	0.0035	0.0879	4345	227	3648	194	Chromosome 3 open reading frame 4
3 5aza/TSA v control	1	yes	no	Down	C3orf4	Hs.107393	NM_019895	56650	1554149_at	0	-1.21	0.00369	0.08902	4861	288	4011	236	Chromosome 3 open reading frame 4
1 5aza v control	1	No	no	Up	C3orf6	Hs.478682	NM_178335	152137	228693_at	0	1.21	0.02329	0.24062	935	103	1132	67	Chromosome 3 open reading frame 6
2 TSA v control	1	No	no	Up	C3orf6	Hs.478682	NM_178335	152137	228693_at	0	1.25	0.01502	0.4908	935	103	1164	73	Chromosome 3 open reading frame 6
1 5aza v control	1	No	no	Up	C4A	Hs.546241	NM_007293	720	1559036_at	-0.5	2.15	0.02725	0.25468	168	89	362	61	Complement component 4B
2 TSA v control	1	No	no	Up	C4A	Hs.546241	NM_007293	720	1559036_at	-0.5	1.99	0.04653	0.55685	168	89	334	27	Complement component 4B
1 5aza v control	1	No	no	Up	C4BPA	Hs.1012	NM_000715	722	205654_at	0	2.58	0.00025	0.04338	2530	440	6526	1039	Complement component 4 binding protein, alpha
2 TSA v control	1	No	no	Up	C4BPA	Hs.1012	NM_000715	722	205654_at	0	1.52	0.00987	0.45427	2530	440	3841	529	Complement component 4 binding protein, alpha
3 5aza/TSA v control	1	No	no	Up	C4BPA	Hs.1012	NM_000715	722	205654_at	0	2.83	0.0014	0.06326	2530	440	7160	323	Complement component 4 binding protein, alpha
1 5aza v control	1	No	no	Up	C4BPB	Hs.99886	NM_000716	725	208209_s_at	0	1.95	1e-05	0.01189	3266	197	6369	204	Complement component 4 binding protein, beta
2 TSA v control	1	No	no	Up	C4BPB	Hs.99886	NM_000716	725	208209_s_at	0	1.31	0.02431	0.52597	3266	197	4272	595	Complement component 4 binding protein, beta
3 5aza/TSA v control	1	No	no	Up	C4BPB	Hs.99886	NM_000716	725	208209_s_at	0	1.87	7e-05	0.01787	3266	197	6118	513	Complement component 4 binding protein, beta
2 TSA v control	0	No	no	Up	C4orf14	Hs.8715	NM_032313	84273	223157_at	-0.625	1.14	0.02128	0.52024	5072	268	5806	394	Chromosome 4 open reading frame 14
1 5aza v control	1	No	no	Down	C4orf9	Hs.398178		8602	214661_s_at	0	-1.25	0.01736	0.21481	1834	70	1466	169	Chromosome 4 open reading frame 9
3 5aza/TSA v control	1	No	no	Down	C4orf9	Hs.398178		8602	214661_s_at	0	-1.26	0.00553	0.10416	1834	70	1453	108	Chromosome 4 open reading frame 9
1 5aza v control	1	yes	no	Up	C5orf13	Hs.483067	NM_004772	9315	222344_at	0	1.79	0.00624	0.14163	294	64	527	92	Chromosome 5 open reading frame 13
1 5aza v control	1	yes	no	Up	C5orf13	Hs.483067	NM_004772	9315	201310_s_at	0	1.5	0.02167	0.23524	7259	1549	10915	1384	Chromosome 5 open reading frame 13
1 5aza v control	1	No	no	Down	C5orf14	Hs.106534	NM_024715	79770	220495_s_at	0	-1.32	0.0062	0.14143	3212	309	2428	232	Chromosome 5 open reading frame 14
2 TSA v control	1	No	no	Down	C5orf14	Hs.106534	NM_024715	79770	227873_at	0	-1.34	0.02939	0.52789	2439	369	1826	245	Chromosome 5 open reading frame 14
3 5aza/TSA v control	1	No	no	Down	C5orf14	Hs.106534	NM_024715	79770	220495_s_at	0	-1.27	0.0135	0.14912	3212	309	2532	245	Chromosome 5 open reading frame 14
1 5aza v control	1	No	no	Down	C5orf15	Hs.355177	NM_020199	56951	203024_s_at	0	-1.22	0.01212	0.18603	11365	789	9327	183	Chromosome 5 open reading frame 15
2 TSA v control	1	No	no	Down	C5orf15	Hs.355177	NM_020199	56951	203024_s_at	0	-1.24	0.00413	0.40359	11365	789	9146	214	Chromosome 5 open reading frame 15
3 5aza/TSA v control	1	No	no	Down	C5orf15	Hs.355177	NM_020199	56951	203024_s_at	0	-1.27	0.0018	0.06898	11365	789	8968	497	Chromosome 5 open reading frame 15
3 5aza/TSA v control	0	No	no	Down	C5orf18	Hs.429608	NM_005669	7905	208873_s_at	0	-1.18	0.01502	0.15448	3159	232	2680	170	Chromosome 5 open reading frame 18
1 5aza v control	1	No	no	Up	C5orf4	Hs.519694	NM_032385	10826	48031_r_at	0	2.05	0.0009	0.07153	1403	85	2869	407	Chromosome 5 open reading frame 4
3 5aza/TSA v control	1	No	no	Up	C5orf4	Hs.519694	NM_032385	10826	48031_r_at	0	1.54	0.00642	0.11078	1403	85	2161	329	Chromosome 5 open reading frame 4
2 TSA v control	0	No	no	Down	C5orf5	Hs.483473	NM_016603	51306	218518_at	0	-1.39	0.0411	0.55142	1499	256	1082	195	Chromosome 5 open reading frame 5
1 5aza v control	0	No	no	Up	C6orf110	Hs.414473		55362	225271_at	0	1.68	0.01565	0.2067	1188	303	1995	226	Chromosome 6 open reading frame 110
2 TSA v control	1	yes	no	Down	C6orf111	Hs.520287	NM_032870	25957	226412_at	0	-1.41	0.04019	0.55142	1073	195	764	38	Chromosome 6 open reading frame 111
2 TSA v control	1	yes	no	Down	C6orf111	Hs.520287	NM_032870	25957	212177_at	0	-1.45	0.0403	0.55142	1187	211	819	183	Chromosome 6 open reading frame 111
3 5aza/TSA v control	1	No	no	Down	C6orf111	Hs.520287	NM_032870	25957	212176_at	0	-1.28	0.02669	0.19541	2726	305	2124	268	Chromosome 6 open reading frame 111
3 5aza/TSA v control	0	No	no	Down	C6orf113	Hs.29857	NM_145062	221302	228330_at	0	-1.17	0.03485	0.21793	2173	137	1860	160	Chromosome 6 open reading frame 113
2 TSA v control	0	No	no	Down	C6orf119	Hs.80624	NM_031452	83640	225208_s_at	0	-1.35	0.04113	0.55142	2870	216	2128	416	Chromosome 6 open reading frame 119
1 5aza v control	1	No	no	Up	C6orf130	Hs.227457	NM_145063	221443	213322_at	0	1.29	0.01116	0.18016	2501	260	3224	327	Chromosome 6 open reading frame 130
2 TSA v control	1	No	no	Up	C6orf130	Hs.227457	NM_145063	221443	213322_at	0	1.22	0.02202	0.52188	2501	260	3056	216	Chromosome 6 open reading frame 130
2 TSA v control	1	No	no	Down	C6orf133	Hs.529925	NM_015255	23304	212756_s_at	0	-1.13	0.02082	0.51854	1984	114	1761	89	Chromosome 6 open reading frame 133
3 5aza/TSA v control	1	No	no	Down	C6orf133	Hs.529925	NM_015255	23304	212756_s_at	0	-1.22	0.01513	0.15448	1984	114	1623	152	Chromosome 6 open reading frame 133
3 5aza/TSA v control	0	No	no	Down	C6orf134	Hs.436521	NM_024909	79969	228510_at	0.25	-1.49	0.03132	0.2093	685	99	460	112	Chromosome 6 open reading frame 134
1 5aza v control	1	yes	no	Up	C6orf136	Hs.415604	NM_145029	221545	227455_at	0	1.58	0.00098	0.07377	704	65	1112	134	Chromosome 6 open reading frame 136
1 5aza v control	1	yes	no	Up	C6orf136	Hs.415604	NM_145029	221545	227456_s_at	-0.75	1.49	0.00161	0.08849	1572	150	2341	249	Chromosome 6 open reading frame 136
2 TSA v control	1	No	no	Up	C6orf136	Hs.415604	NM_145029	221545	227455_at	0	1.38	0.01896	0.50875	704	65	974	162	Chromosome 6 open reading frame 136
3 5aza/TSA v control	1	No	no	Up	C6orf136	Hs.415604	NM_145029	221545	227455_at	0	1.36	0.01574	0.15696	704	65	959	140	Chromosome 6 open reading frame 136
1 5aza v control	1	No	yes	Up	C6orf148	Hs.433062	NM_030568	80759	220513_at	-1	95.69	1e-05	0.01278	9	5	871	326	Chromosome 6 open reading frame 148
3 5aza/TSA v control	1	No	yes	Up	C6orf148	Hs.433062	NM_030568	80759	220513_at	-1	169.15	1e-05	0.00686	9	5	1539	770	Chromosome 6 open reading frame 148
1 5aza v control	1	yes	no	Down	C6orf149	Hs.387755	NM_020408	57128	222672_at	0	-1.43	0.01721	0.21481	969	179	675	65	Chromosome 6 open reading frame 149
1 5aza v control	1	yes	no	Down	C6orf149	Hs.387755	NM_020408	57128	218561_s_at	0	-1.53	0.00175	0.09234	6872	357	4501	456	Chromosome 6 open reading frame 149
3 5aza/TSA v control	1	yes	no	Down	C6orf149	Hs.387755	NM_020408	57128	222672_at	0	-1.44	0.02932	0.20373	969	179	673	130	Chromosome 6 open reading frame 149
3 5aza/TSA v control	1	yes	no	Down	C6orf149	Hs.387755	NM_020408	57128	218561_s_at	0	-1.41	0.00088	0.05122	6872	357	4858	406	Chromosome 6 open reading frame 149
1 5aza v control	0	No	no	Down	C6orf151	Hs.13366	NM_152551	154007	226263_at	0	-1.3	0.03365	0.27713	2217	308	1711	199	Chromosome 6 open reading frame 151
1 5aza v control	1	No	no	Down	C6orf152	Hs.21945	NM_181714	167691	242006_at	0.5	-1.61	0.03856	0.2936	397	104	247	38	Chromosome 6 open reading frame 152
3 5aza/TSA v control	1	No	no	Down	C6orf152	Hs.21945	NM_181714	167691	242006_at	0.5	-1.91	0.0284	0.20031	397	104	208	75	Chromosome 6 open reading frame 152
1 5aza v control	1	No	no	Down	C6orf153	Hs.309231	NM_033112	88745	235223_at	0	-1.38	0.03404	0.27817	804	49	581	110	Chromosome 6 open reading frame 153
3 5aza/TSA v control	1	No	no	Down	C6orf153	Hs.309231	NM_033112	88745	235223_at	0	-1.26	0.03419	0.21626	804	49	639	86	Chromosome 6 open reading frame 153
1 5aza v control	1	No	no	Down	C6orf157	Hs.406722		90025	227790_at	0	-1.39	0.00493	0.13105	701	78	502	25	chromosome 6 open reading frame 157
3 5aza/TSA v control	1	No	no	Down	C6orf157	Hs.406722		90025	227790_at	0	-1.59	0.00063	0.04507	701	78	441	26	chromosome 6 open reading frame 157
2 TSA v control	0	No	no	Down	C6orf162	Hs.70769	NM_020425	57150	236178_at	0.25	-1.43	0.03013	0.52992	339	61	238	41	Chromosome 6 open reading frame 162
1 5aza v control	1	No	no	Up	C6orf166	Hs.485915	NM_018064	55122	227368_at	0	1.2	0.04473	0.31191	2384	223	2871	320	Hypothetical protein PRO2266
2 TSA v control	1	No	no	Up	C6orf166	Hs.485915	NM_018064	55122	227368_at	0	1.29	0.01748	0.50465	2384	223	3077	369	Hypothetical protein PRO2266
3 5aza/TSA v control	1	No	no	Up	C6orf166	Hs.485915	NM_018064	55122	227368_at	0	1.22	0.01861	0.16653	2384	223	2908	117	Hypothetical protein PRO2266
3 5aza/TSA v control	0	No	no	Down	C6orf176	Hs.31917		90632	230251_at	0.75	-2.03	0.02537	0.19019	129	40	63	9	Chromosome 6 open reading frame 176
2 TSA v control	0	No	no	Up	C6orf18	Hs.485075	NM_019052	54535	37424_at	0	1.31	0.04101	0.55142	864	55	1131	177	Chromosome 6 open reading frame 18
1 5aza v control	1	No	yes	Up	C6orf189	Hs.126712		221303	228875_at	-1	4.32	0.00599	0.13985	106	54	459	86	Chromosome 6 open reading frame 189
3 5aza/TSA v control	1	No	yes	Up	C6orf189	Hs.126712		221303	228875_at	-1	4.08	0.00732	0.11601	106	54	434	102	Chromosome 6 open reading frame 189
1 5aza v control	1	No	no	Down	C6orf192	Hs.347144	NM_052831	116843	226301_at	0	-1.51	0.02474	0.24634	2480	115	1647	312	Chromosome 6 open reading frame 192
2 TSA v control	1	No	no	Down	C6orf192	Hs.347144	NM_052831	116843	226301_at	0	-1.17	0.01995	0.51266	2480	115	2114	170	Chromosome 6 open reading frame 192
3 5aza/TSA v control	1	No	no	Down	C6orf192	Hs.347144	NM_052831	116843	226301_at	0	-1.6	0.01399	0.15092	2480	115	1551	283	Chromosome 6 open reading frame 192
1 5aza v control	1	yes	yes	Up	C6orf194	Hs.239181		222698	230804_at	-1	7.91	0.00902	0.16753	27	21	210	77	Chromosome 6 open reading frame 194
1 5aza v control	1	yes	yes	Up	C6orf194	Hs.239181		222698	229340_at	-1	6.8	0.02032	0.22855	53	52	362	83	Chromosome 6 open reading frame 194
3 5aza/TSA v control	1	yes	yes	Up	C6orf194	Hs.239181		222698	230804_at	-1	8.72	0.01363	0.1496	27	21	232	54	Chromosome 6 open reading frame 194
3 5aza/TSA v control	1	yes	yes	Up	C6orf194	Hs.239181		222698	229340_at	-1	5.44	0.02426	0.18597	53	52	289	20	Chromosome 6 open reading frame 194
1 5aza v control	1	No	no	Up	C6orf209	Hs.271643	NM_018368	55788	218191_s_at	0	1.33	0.0036	0.11901	4262	248	5678	528	Chromosome 6 open reading frame 209
3 5aza/TSA v control	1	No	no	Up	C6orf209	Hs.271643	NM_018368	55788	218191_s_at	0	1.29	0.00178	0.06882	4262	248	5510	418	Chromosome 6 open reading frame 209
1 5aza v control	1	yes	no	Up	C6orf210	Hs.486095	NM_020381	57107	1555886_at	0	1.38	0.0285	0.26083	956	102	1318	218	Chromosome 6 open reading frame 210
1 5aza v control	1	yes	no	Down	C6orf210	Hs.486095	NM_020381	57107	219307_at	0	-1.49	0.02865	0.26091	1409	147	946	204	Chromosome 6 open reading frame 210
3 5aza/TSA v control	1	yes	no	Up	C6orf210	Hs.486095	NM_020381	57107	1555886_at	0	1.44	0.00642	0.11078	956	102	1381	198	Chromosome 6 open reading frame 210
3 5aza/TSA v control	1	yes	no	Down	C6orf210	Hs.486095	NM_020381	57107	219307_at	0	-1.52	0.02181	0.17771	1409	147	928	192	Chromosome 6 open reading frame 210
1 5aza v control	1	No	yes	Up	C6orf32	Hs.389488	NM_032942	9750	209829_at	-1	3.25	0.01256	0.18888	52	29	168	63	chromosome 6 open reading frame 32
3 5aza/TSA v control	1	No	yes	Up	C6orf32	Hs.389488	NM_032942	9750	209829_at	-1	3.54	0.01086	0.1367	52	29	183	51	chromosome 6 open reading frame 32
1 5aza v control	1	No	no	Up	C6orf33	Hs.239388	NM_133367	85315	226423_at	0	1.41	0.01873	0.221	3043	432	4284	662	Chromosome 6 open reading frame 33
2 TSA v control	1	yes	no	Up	C6orf33	Hs.239388	NM_133367	85315	227626_at	0	1.39	0.01091	0.45959	2501	359	3465	287	Chromosome 6 open reading frame 33
2 TSA v control	1	yes	no	Up	C6orf33	Hs.239388	NM_133367	85315	226423_at	0	1.65	0.00478	0.42169	3043	432	5008	872	Chromosome 6 open reading frame 33
3 5aza/TSA v control	1	yes	no	Up	C6orf33	Hs.239388	NM_133367	85315	227626_at	0	1.39	0.02444	0.18669	2501	359	3474	543	Chromosome 6 open reading frame 33
3 5aza/TSA v control	1	yes	no	Up	C6orf33	Hs.239388	NM_133367	85315	226423_at	0	1.61	0.00428	0.09406	3043	432	4910	370	Chromosome 6 open reading frame 33
1 5aza v control	1	No	no	Down	C6orf35	Hs.157212	NM_018452	55836	222638_s_at	0	-1.22	0.0112	0.18016	1576	135	1294	74	Chromosome 6 open reading frame 35
3 5aza/TSA v control	1	No	no	Down	C6orf35	Hs.157212	NM_018452	55836	222638_s_at	0	-1.27	0.00644	0.11078	1576	135	1244	43	Chromosome 6 open reading frame 35
1 5aza v control	1	No	no	Down	C6orf48	Hs.109798	NM_016947	50854	220755_s_at	0	-1.38	0.0309	0.26885	15547	1940	11275	2023	Chromosome 6 open reading frame 48
3 5aza/TSA v control	1	No	no	Down	C6orf48	Hs.109798	NM_016947	50854	220755_s_at	0	-1.47	0.0033	0.0862	15547	1940	10588	1027	Chromosome 6 open reading frame 48
2 TSA v control	1	No	no	Down	C6orf49	Hs.525899	NM_013397	29964	229351_at	0	-1.41	0.02255	0.52423	1211	103	858	141	Chromosome 6 open reading frame 49
2 TSA v control	0	No	no	Up	C6orf51	Hs.418520	NM_138408	112495	225083_at	0	1.21	0.042	0.5516	14572	1812	17575	721	Chromosome 6 open reading frame 51
1 5aza v control	1	No	no	Up	C6orf62	Hs.519930	NM_030939	81688	208809_s_at	0	1.15	0.00469	0.12984	7851	367	9029	397	Chromosome 6 open reading frame 62
3 5aza/TSA v control	1	yes	no	Up	C6orf62	Hs.519930	NM_030939	81688	222309_at	0	1.36	0.02769	0.19821	884	99	1206	208	Chromosome 6 open reading frame 62
3 5aza/TSA v control	1	yes	no	Up	C6orf62	Hs.519930	NM_030939	81688	208809_s_at	0	1.24	0.00051	0.04067	7851	367	9765	276	Chromosome 6 open reading frame 62
3 5aza/TSA v control	1	No	no	Up	C6orf62	Hs.519930	NM_030939	81688	213872_at	0	1.27	0.034	0.216	18296	2390	23326	2714	Chromosome 6 open reading frame 62
3 5aza/TSA v control	0	No	no	Down	C6orf63	Hs.170162		57224	231034_s_at	0	-1.25	0.01279	0.14623	5912	328	4724	501	chromosome 6 open reading frame 63
1 5aza v control	1	No	no	Down	C6orf66	Hs.512144	NM_014165	29078	219006_at	0	-1.45	0.00105	0.07542	7484	676	5176	453	Chromosome 6 open reading frame 66
3 5aza/TSA v control	1	No	no	Down	C6orf66	Hs.512144	NM_014165	29078	219006_at	0	-1.32	0.004	0.09157	7484	676	5654	183	Chromosome 6 open reading frame 66
1 5aza v control	1	No	no	Down	C6orf68	Hs.289008	NM_138459	116150	225071_at	0	-1.21	0.00448	0.12766	3460	204	2860	184	Chromosome 6 open reading frame 68
3 5aza/TSA v control	1	yes	no	Down	C6orf68	Hs.289008	NM_138459	116150	225071_at	0	-1.18	0.00466	0.09746	3460	204	2940	91	Chromosome 6 open reading frame 68
3 5aza/TSA v control	1	yes	no	Down	C6orf68	Hs.289008	NM_138459	116150	225070_at	0	-1.24	0.00512	0.1007	5349	376	4316	301	Chromosome 6 open reading frame 68
3 5aza/TSA v control	0	No	no	Down	C6orf75	Hs.404186	NM_021820	60487	218877_s_at	0	-1.42	0.00634	0.11059	4883	490	3447	476	Chromosome 6 open reading frame 75
1 5aza v control	0	No	no	Up	C6orf80	Hs.412019	NM_015439	25901	209479_at	0	1.26	0.04044	0.29837	2897	340	3644	450	Chromosome 6 open reading frame 80
1 5aza v control	0	No	no	Down	C6orf83	Hs.487143	NM_145169	113402	225850_at	0	-1.22	0.03718	0.29	12872	1266	10540	1219	Chromosome 6 open reading frame 83
3 5aza/TSA v control	1	No	no	Down	C6orf84	Hs.202276		22832	206005_s_at	0.75	-1.75	0.00268	0.08069	280	42	160	28	chromosome 6 open reading frame 84
1 5aza v control	0	yes	no	Up	C6orf89	Hs.433381	NM_152734	221477	224977_at	0	1.44	0.02099	0.23193	1399	245	2019	322	Chromosome 6 open reading frame 89
1 5aza v control	0	yes	no	Up	C6orf89	Hs.433381	NM_152734	221477	225729_at	0	1.26	0.04285	0.30523	1517	122	1910	273	Chromosome 6 open reading frame 89
1 5aza v control	1	No	no	Down	C6orf93	Hs.185675	NM_032860	84946	225748_at	0	-1.22	0.04911	0.32307	3038	321	2498	307	Chromosome 6 open reading frame 93
3 5aza/TSA v control	1	No	no	Down	C6orf93	Hs.185675	NM_032860	84946	225748_at	0	-1.34	0.00723	0.11551	3038	321	2266	110	Chromosome 6 open reading frame 93
3 5aza/TSA v control	0	No	no	Up	C7orf2	Hs.397295	NM_022458	64327	224410_s_at	0	1.24	0.0364	0.22176	1818	131	2257	293	Chromosome 7 open reading frame 2
3 5aza/TSA v control	0	No	no	Down	C7orf21	Hs.238513	NM_031434	83590	223153_x_at	-0.125	-1.58	0.02182	0.17771	696	122	441	102	Chromosome 7 open reading frame 21
1 5aza v control	0	No	no	Down	C7orf24	Hs.530024	NM_024051	79017	215380_s_at	0	-1.33	0.02606	0.2525	7610	951	5707	200	Chromosome 7 open reading frame 24
1 5aza v control	0	No	no	Down	C7orf3	Hs.436872		64434	227161_at	0	-1.58	0.0079	0.15938	1279	207	811	48	Chromosome 7 open reading frame 3
3 5aza/TSA v control	1	yes	no	Up	C7orf30	Hs.87385	NM_138446	115416	226386_at	0	1.26	0.00678	0.11223	6717	627	8494	488	Chromosome 7 open reading frame 30
3 5aza/TSA v control	1	yes	no	Up	C7orf30	Hs.87385	NM_138446	115416	226385_s_at	0	1.27	0.00777	0.11937	15619	1337	19812	1676	Chromosome 7 open reading frame 30
2 TSA v control	1	No	no	Up	C7orf35	Hs.19025	NM_032936	85025	223396_at	0	1.16	0.04721	0.5588	3375	261	3917	355	Chromosome 7 open reading frame 35
3 5aza/TSA v control	1	No	no	Up	C7orf35	Hs.19025	NM_032936	85025	223396_at	0	1.22	0.01159	0.14019	3375	261	4113	324	Chromosome 7 open reading frame 35
2 TSA v control	1	No	no	Up	C7orf36	Hs.83313	NM_020192	57002	223433_at	0	1.41	0.00129	0.39491	1600	150	2261	176	Chromosome 7 open reading frame 36
3 5aza/TSA v control	1	No	no	Up	C7orf36	Hs.83313	NM_020192	57002	223433_at	0	1.49	0.00586	0.10685	1600	150	2377	337	Chromosome 7 open reading frame 36
1 5aza v control	1	No	no	Up	C8B	Hs.391835	NM_000066	732	206979_at	0	1.86	0.00035	0.04833	976	50	1818	174	Complement component 8, beta polypeptide
3 5aza/TSA v control	1	No	no	Up	C8B	Hs.391835	NM_000066	732	206979_at	0	1.81	0.00252	0.07872	976	50	1765	301	Complement component 8, beta polypeptide
2 TSA v control	0	No	no	Up	C8orf20	Hs.289063	NM_025232	80346	218777_at	-0.375	1.42	0.00209	0.39491	1442	147	2049	192	Chromosome 8 open reading frame 20
1 5aza v control	1	No	no	Up	C9orf10	Hs.372003	NM_014612	23196	1555908_at	0	1.86	0.04101	0.29937	268	112	499	96	Chromosome 9 open reading frame 10
3 5aza/TSA v control	1	No	no	Up	C9orf10	Hs.372003	NM_014612	23196	1555908_at	0	1.72	0.04833	0.25369	268	112	462	62	Chromosome 9 open reading frame 10
1 5aza v control	1	No	no	Up	C9orf100	Hs.277026	NM_032818	84904	230521_at	-0.625	1.56	0.00295	0.11035	325	27	509	73	Chromosome 9 open reading frame 100
3 5aza/TSA v control	1	No	yes	Up	C9orf100	Hs.277026	NM_032818	84904	230521_at	-0.75	1.82	0.01617	0.15869	325	27	592	158	Chromosome 9 open reading frame 100
3 5aza/TSA v control	0	No	no	Down	C9orf102	Hs.494552	NM_020207	56959	228211_at	0	-1.32	0.00949	0.12851	596	65	451	33	Chromosome 9 open reading frame 102
1 5aza v control	1	No	no	Up	C9orf103	Hs.444424		414328	227865_at	-0.5	2.67	0.03844	0.2936	284	148	760	208	chromosome 9 open reading frame 103
3 5aza/TSA v control	1	No	yes	Up	C9orf103	Hs.444424		414328	227865_at	-0.75	2.64	0.03604	0.22065	284	148	751	211	chromosome 9 open reading frame 103
1 5aza v control	0	No	no	Down	C9orf140	Hs.19322	NM_178448	89958	225777_at	0	-1.4	0.03001	0.2654	2301	433	1644	109	Chromosome 9 open reading frame 140
3 5aza/TSA v control	0	No	no	Down	C9orf148	Hs.354622		401550	1559340_at	-0.125	-1.31	0.04394	0.24225	292	51	223	21	Chromosome 9 open reading frame 148
1 5aza v control	1	No	no	Up	C9orf152	Hs.125608		401546	229964_at	0	2.36	0.00761	0.1553	175	60	414	53	Chromosome 9 open reading frame 152
3 5aza/TSA v control	1	No	no	Up	C9orf152	Hs.125608		401546	229964_at	0	2.27	0.01543	0.15573	175	60	397	33	Chromosome 9 open reading frame 152
1 5aza v control	1	No	no	Up	C9orf21	Hs.44640		195827	227534_at	0	1.38	0.03968	0.29631	1743	237	2403	468	Chromosome 9 open reading frame 21
2 TSA v control	1	No	no	Up	C9orf21	Hs.44640		195827	227534_at	0	1.28	0.02293	0.52423	1743	237	2230	109	Chromosome 9 open reading frame 21
1 5aza v control	1	No	no	Up	C9orf3	Hs.434253	NM_032823	84909	212848_s_at	-0.875	1.75	0.00382	0.12116	887	159	1557	273	Chromosome 9 open reading frame 3
3 5aza/TSA v control	1	No	no	Up	C9orf3	Hs.434253	NM_032823	84909	212848_s_at	-0.875	1.78	0.00319	0.08546	887	159	1580	97	Chromosome 9 open reading frame 3
2 TSA v control	1	No	no	Down	C9orf5	Hs.308074	NM_032012	23731	223007_s_at	0	-1.2	0.00602	0.44516	5518	369	4599	199	Chromosome 9 open reading frame 5
3 5aza/TSA v control	1	No	no	Down	C9orf5	Hs.308074	NM_032012	23731	223007_s_at	0	-1.11	0.03818	0.22702	5518	369	4960	174	Chromosome 9 open reading frame 5
1 5aza v control	1	yes	no	Down	C9orf52	Hs.130086	NM_152574	158219	236826_at	0.25	-1.68	0.04113	0.29983	621	115	369	109	Chromosome 9 open reading frame 52
1 5aza v control	1	yes	no	Down	C9orf52	Hs.130086	NM_152574	158219	232000_at	0	-1.93	0.02208	0.2367	980	204	509	214	Chromosome 9 open reading frame 52
3 5aza/TSA v control	1	No	no	Down	C9orf52	Hs.130086	NM_152574	158219	232000_at	0	-1.97	0.00706	0.11454	980	204	499	146	Chromosome 9 open reading frame 52
2 TSA v control	0	yes	no	Down	C9orf55	Hs.249591	NM_017925	55667	205684_s_at	0	-1.23	0.04355	0.5539	1053	129	856	75	Chromosome 9 open reading frame 55
2 TSA v control	0	yes	no	Down	C9orf55	Hs.249591	NM_017925	55667	226867_at	0	-1.23	0.0032	0.40234	3482	204	2842	73	Chromosome 9 open reading frame 55
1 5aza v control	1	No	no	Up	C9orf58	Hs.4944	NM_031426	83543	223075_s_at	0	1.42	0.0272	0.25468	895	39	1271	200	Chromosome 9 open reading frame 58
2 TSA v control	1	No	no	Up	C9orf58	Hs.4944	NM_031426	83543	223075_s_at	0	1.31	0.01156	0.46426	895	39	1173	132	Chromosome 9 open reading frame 58
3 5aza/TSA v control	1	No	no	Up	C9orf58	Hs.4944	NM_031426	83543	223075_s_at	0	1.18	0.04599	0.24828	895	39	1056	112	Chromosome 9 open reading frame 58
3 5aza/TSA v control	0	No	no	Down	C9orf78	Hs.278429	NM_016520	51759	218116_at	0	-1.17	0.0466	0.24981	1358	129	1163	80	Chromosome 9 open reading frame 78
3 5aza/TSA v control	0	No	no	Up	C9orf81	Hs.374421		84131	228774_at	0	1.3	0.02235	0.17976	1137	147	1479	155	Chromosome 9 open reading frame 81
2 TSA v control	0	No	no	Down	C9orf85	Hs.534190	NM_198394	138241	238912_x_at	0	-1.18	0.01549	0.49431	2223	173	1890	114	Chromosome 9 open reading frame 85
1 5aza v control	1	yes	no	Up	C9orf86	Hs.528652	NM_024718	55684	219828_at	-0.5	1.42	0.00653	0.14465	764	92	1089	141	Chromosome 9 open reading frame 86
1 5aza v control	1	yes	no	Down	C9orf86	Hs.528652	NM_024718	55684	225377_at	0	-1.6	0.00733	0.15332	2037	209	1276	247	Chromosome 9 open reading frame 86
2 TSA v control	1	No	no	Up	C9orf86	Hs.528652	NM_024718	55684	223166_x_at	0	1.26	0.0437	0.5539	1467	220	1850	203	Chromosome 9 open reading frame 86
3 5aza/TSA v control	1	yes	no	Up	C9orf86	Hs.528652	NM_024718	55684	219828_at	-0.375	1.77	0.02009	0.17221	764	92	1354	339	Chromosome 9 open reading frame 86
3 5aza/TSA v control	1	yes	no	Down	C9orf86	Hs.528652	NM_024718	55684	223166_x_at	0	-1.71	0.00244	0.07759	1467	220	859	42	Chromosome 9 open reading frame 86
3 5aza/TSA v control	1	yes	no	Down	C9orf86	Hs.528652	NM_024718	55684	225377_at	0.125	-1.87	0.00043	0.0385	2037	209	1088	55	Chromosome 9 open reading frame 86
1 5aza v control	1	yes	no	Down	C9orf87	Hs.411925	NM_018112	55151	218772_x_at	0	-1.47	0.00072	0.06599	2990	219	2040	70	Chromosome 9 open reading frame 87
1 5aza v control	1	yes	no	Down	C9orf87	Hs.411925	NM_018112	55151	222735_at	0	-1.35	0.00283	0.10776	4021	346	2975	276	Chromosome 9 open reading frame 87
2 TSA v control	1	No	no	Down	C9orf87	Hs.411925	NM_018112	55151	222735_at	0	-1.2	0.03525	0.54498	4021	346	3360	345	Chromosome 9 open reading frame 87
3 5aza/TSA v control	1	yes	no	Down	C9orf87	Hs.411925	NM_018112	55151	218772_x_at	0	-1.26	0.00871	0.12413	2990	219	2373	229	Chromosome 9 open reading frame 87
3 5aza/TSA v control	1	yes	no	Down	C9orf87	Hs.411925	NM_018112	55151	222735_at	0	-1.22	0.01709	0.1619	4021	346	3295	294	Chromosome 9 open reading frame 87
1 5aza v control	1	No	no	Down	C9orf91	Hs.522357	NM_153045	203197	221865_at	0	-1.48	0.01792	0.21785	767	146	518	60	Chromosome 9 open reading frame 91
3 5aza/TSA v control	1	No	no	Down	C9orf91	Hs.522357	NM_153045	203197	221865_at	0	-1.56	0.0209	0.17543	767	146	491	103	Chromosome 9 open reading frame 91
3 5aza/TSA v control	1	No	no	Up	C9orf93	Hs.17267	NM_173550	203238	242821_at	-0.25	1.39	0.01661	0.1601	176	29	244	16	Chromosome 9 open reading frame 93
2 TSA v control	0	No	no	Up	C9orf96	Hs.512466		169436	236805_at	0.125	1.49	0.03384	0.54498	262	39	389	90	Chromosome 9 open reading frame 96
3 5aza/TSA v control	1	No	no	Up	CA12	Hs.210995	NM_001218	771	203963_at	-0.25	1.57	0.03853	0.22777	263	76	413	71	Carbonic anhydrase XII
2 TSA v control	1	No	no	Down	CA13	Hs.127189	NM_198584	377677	231270_at	0	-1.32	0.03324	0.54498	1509	222	1143	127	Carbonic anhydrase XIII
3 5aza/TSA v control	0	yes	no	Up	CA4	Hs.89485	NM_000717	762	206208_at	-0.5	1.85	0.02422	0.18579	174	53	322	90	Carbonic anhydrase IV
3 5aza/TSA v control	0	yes	no	Up	CA4	Hs.89485	NM_000717	762	206209_s_at	-0.75	1.65	0.01362	0.1496	207	50	340	63	Carbonic anhydrase IV
2 TSA v control	0	No	no	Up	CA9	Hs.63287	NM_001216	768	205199_at	-0.25	1.47	0.03385	0.54498	640	161	940	103	Carbonic anhydrase IX
2 TSA v control	0	No	no	Down	CAB39	Hs.471593	NM_016289	51719	217873_at	0	-1.23	0.03276	0.54492	4060	489	3301	309	Calcium binding protein 39
2 TSA v control	0	No	no	Up	CABP4	Hs.143036	NM_145200	57010	1554202_x_at	0	1.3	0.0055	0.43771	635	56	825	68	Calcium binding protein 4
3 5aza/TSA v control	0	No	no	Up	CABYR	Hs.511983	NM_153770	26256	219928_s_at	-1	1.57	0.00352	0.08799	353	50	553	77	Calcium-binding tyrosine-(Y)-phosphorylation regulated (fibrousheathin 2)
1 5aza v control	1	No	no	Up	CACNA1D	Hs.476358	NM_000720	776	1555993_at	0	1.32	0.04968	0.32469	447	54	592	100	Calcium channel, voltage-dependent, L type, alpha 1D subunit
3 5aza/TSA v control	1	No	no	Up	CACNA1D	Hs.476358	NM_000720	776	1555993_at	0	1.23	0.03793	0.22655	447	54	552	5	Calcium channel, voltage-dependent, L type, alpha 1D subunit
2 TSA v control	0	No	no	Down	CALM1	Hs.282410	NM_006888	801	211985_s_at	0	-1.42	0.0391	0.54866	2092	157	1470	353	Calmodulin 1 (phosphorylase kinase, delta)
1 5aza v control	1	No	no	Down	CALM2	Hs.468442	NM_001743	805	207243_s_at	0	-1.12	0.00678	0.14804	46925	2009	41899	1549	Calmodulin 2 (phosphorylase kinase, delta)
1 5aza v control	1	yes	no	Down	CALU	Hs.7753	NM_001219	813	229549_at	0	-1.22	0.0041	0.12405	986	70	807	45	Calumenin
1 5aza v control	1	yes	no	Down	CALU	Hs.7753	NM_001219	813	214845_s_at	0	-1.44	0.04817	0.32142	6008	1114	4158	1014	Calumenin
1 5aza v control	1	yes	no	Down	CALU	Hs.7753	NM_001219	813	200755_s_at	0	-1.39	0.00113	0.0759	7359	200	5285	395	Calumenin
1 5aza v control	1	yes	no	Down	CALU	Hs.7753	NM_001219	813	200757_s_at	0	-1.22	0.01743	0.21498	9552	400	7807	737	Calumenin
2 TSA v control	1	No	no	Down	CALU	Hs.7753	NM_001219	813	200757_s_at	0	-1.09	0.02993	0.5298	9552	400	8762	389	Calumenin
3 5aza/TSA v control	1	yes	no	Down	CALU	Hs.7753	NM_001219	813	229549_at	0	-1.28	0.00146	0.06422	986	70	769	43	Calumenin
3 5aza/TSA v control	1	yes	no	Down	CALU	Hs.7753	NM_001219	813	200756_x_at	0	-1.36	0.01261	0.14513	5971	695	4378	602	Calumenin
3 5aza/TSA v control	1	yes	no	Down	CALU	Hs.7753	NM_001219	813	200755_s_at	0	-1.54	0.00839	0.12315	7359	200	4783	648	Calumenin
3 5aza/TSA v control	1	yes	no	Down	CALU	Hs.7753	NM_001219	813	200757_s_at	0	-1.15	0.00484	0.09861	9552	400	8274	420	Calumenin
2 TSA v control	1	No	no	Up	CaMKIINalpha	Hs.197922	NM_018584	55450	218309_at	0	1.11	0.02144	0.52025	12517	326	13954	728	Calcium/calmodulin-dependent protein kinase II
3 5aza/TSA v control	1	No	no	Up	CaMKIINalpha	Hs.197922	NM_018584	55450	218309_at	0	1.08	0.00512	0.1007	12517	326	13504	321	Calcium/calmodulin-dependent protein kinase II
2 TSA v control	0	No	no	Up	CAMTA1	Hs.253254		23261	225692_at	0	1.24	0.03511	0.54498	5964	782	7395	364	calmodulin binding transcription activator 1
1 5aza v control	1	No	no	Down	CANX	Hs.529890	NM_001746	821	238034_at	0	-1.16	0.02278	0.23851	1397	101	1203	81	Calnexin
3 5aza/TSA v control	1	No	no	Down	CANX	Hs.529890	NM_001746	821	238034_at	0	-1.45	0.00019	0.02682	1397	101	962	57	Calnexin
1 5aza v control	1	yes	no	Up	CAP1	Hs.370581	NM_006367	10487	213798_s_at	0	1.15	0.04889	0.32261	4987	440	5732	404	CAP, adenylate cyclase-associated protein 1 (yeast)
1 5aza v control	1	yes	no	Up	CAP1	Hs.370581	NM_006367	10487	200625_s_at	0	1.23	0.02653	0.25412	7263	871	8922	618	CAP, adenylate cyclase-associated protein 1 (yeast)
2 TSA v control	1	No	no	Up	CAP1	Hs.370581	NM_006367	10487	200625_s_at	0	1.21	0.04021	0.55142	7263	871	8793	836	CAP, adenylate cyclase-associated protein 1 (yeast)
3 5aza/TSA v control	1	No	no	Up	CAP1	Hs.370581	NM_006367	10487	200625_s_at	0	1.29	0.01334	0.14889	7263	871	9389	885	CAP, adenylate cyclase-associated protein 1 (yeast)
3 5aza/TSA v control	1	No	no	Down	CAP2	Hs.132902	NM_006366	10486	212554_at	0	-1.62	0.00636	0.11072	2862	410	1766	315	CAP, adenylate cyclase-associated protein, 2 (yeast)
1 5aza v control	1	No	no	Up	CAPG	Hs.516155	NM_001747	822	201850_at	-0.5	1.29	0.01232	0.18713	573	23	740	76	Capping protein (actin filament), gelsolin-like
3 5aza/TSA v control	1	No	no	Up	CAPG	Hs.516155	NM_001747	822	201850_at	-0.625	1.43	0.04991	0.25717	573	23	817	173	Capping protein (actin filament), gelsolin-like
1 5aza v control	0	No	no	Up	CAPN12	Hs.528327	NM_144691	147968	228705_at	-0.5	1.84	0.04363	0.30808	510	65	938	331	Calpain 12
2 TSA v control	0	No	no	Down	CAPN2	Hs.350899	NM_001748	824	208683_at	0	-1.3	0.02212	0.52231	5944	517	4575	596	Calpain 2, (m/II) large subunit
1 5aza v control	1	yes	no	Up	CAPN3	Hs.143261	NM_173090	825	210944_s_at	0	2.22	0.00182	0.09302	401	38	892	177	Calpain 3, (p94)
1 5aza v control	1	yes	no	Up	CAPN3	Hs.143261	NM_173090	825	236077_at	-0.625	1.42	0.00639	0.14323	456	34	646	84	Calpain 3, (p94)
3 5aza/TSA v control	1	yes	no	Up	CAPN3	Hs.143261	NM_173090	825	235340_at	0.25	1.36	0.00095	0.05262	282	19	383	28	Calpain 3, (p94)
3 5aza/TSA v control	1	yes	no	Up	CAPN3	Hs.143261	NM_173090	825	210944_s_at	0	1.7	0.00051	0.04067	401	38	683	82	Calpain 3, (p94)
3 5aza/TSA v control	1	yes	no	Up	CAPN3	Hs.143261	NM_173090	825	236077_at	-0.375	1.33	0.00153	0.06429	456	34	604	43	Calpain 3, (p94)
2 TSA v control	0	No	no	Down	CAPN7	Hs.7145	NM_014296	23473	203356_at	0	-1.17	0.01921	0.51161	3375	222	2894	205	Calpain 7
1 5aza v control	1	yes	no	Down	CAPNS2	Hs.534503	NM_032330	84290	222833_at	0	-1.65	0.00329	0.11436	1235	178	750	116	Calpain, small subunit 2
1 5aza v control	1	yes	no	Down	CAPNS2	Hs.534503	NM_032330	84290	239598_s_at	0	-1.62	0.00224	0.09873	1547	176	955	143	Calpain, small subunit 2
1 5aza v control	1	yes	no	Down	CAPNS2	Hs.534503	NM_032330	84290	227889_at	0	-1.56	0.01018	0.1735	1614	235	1037	200	Calpain, small subunit 2
2 TSA v control	1	No	no	Down	CAPNS2	Hs.534503	NM_032330	84290	222833_at	0	-1.4	0.0117	0.46468	1235	178	880	40	Calpain, small subunit 2
3 5aza/TSA v control	1	yes	no	Down	CAPNS2	Hs.534503	NM_032330	84290	222833_at	0	-1.97	0.00427	0.09406	1235	178	627	144	Calpain, small subunit 2
3 5aza/TSA v control	1	yes	no	Down	CAPNS2	Hs.534503	NM_032330	84290	239598_s_at	0	-1.47	0.00214	0.07352	1547	176	1049	68	Calpain, small subunit 2
3 5aza/TSA v control	1	yes	no	Down	CAPNS2	Hs.534503	NM_032330	84290	227889_at	0	-1.87	0.00131	0.06167	1614	235	862	153	Calpain, small subunit 2
3 5aza/TSA v control	0	No	no	Down	CARM1	Hs.371416	NM_199141	10498	212512_s_at	0	-1.2	0.02142	0.17676	1559	82	1297	126	Coactivator-associated arginine methyltransferase 1
1 5aza v control	1	No	no	Down	CAS1	Hs.260041	NM_022900	64921	219342_at	0	-1.14	0.04478	0.31191	3108	86	2719	241	O-acetyltransferase
3 5aza/TSA v control	1	No	no	Down	CAS1	Hs.260041	NM_022900	64921	219342_at	0	-1.31	0.02535	0.19017	3108	86	2366	315	O-acetyltransferase
3 5aza/TSA v control	0	No	no	Down	CASC3	Hs.350229		22794	224765_at	0	-1.32	0.03111	0.20875	6124	958	4628	290	Cancer susceptibility candidate 3
1 5aza v control	1	No	no	Down	CASK	Hs.495984	NM_003688	8573	211208_s_at	0	-1.2	0.01291	0.19046	3839	271	3207	235	Calcium/calmodulin-dependent serine protein kinase (MAGUK family)
2 TSA v control	1	No	no	Down	CASK	Hs.495984	NM_003688	8573	207620_s_at	0	-1.27	0.03629	0.54694	890	88	700	97	Calcium/calmodulin-dependent serine protein kinase (MAGUK family)
3 5aza/TSA v control	1	No	no	Down	CASK	Hs.495984	NM_003688	8573	211208_s_at	0	-1.27	0.01121	0.13844	3839	271	3032	295	Calcium/calmodulin-dependent serine protein kinase (MAGUK family)
1 5aza v control	0	No	no	Up	CASP1	Hs.2490	NM_033295	834	211366_x_at	0	1.21	0.04313	0.30614	856	41	1039	125	Caspase 1, apoptosis-related cysteine protease (interleukin 1, beta, convertase)
1 5aza v control	1	yes	no	Down	CAST	Hs.440961	NM_173062	831	1564010_at	0	-1.22	0.01105	0.1795	405	33	332	11	Calpastatin
1 5aza v control	1	yes	no	Up	CAST	Hs.440961	NM_173062	831	208908_s_at	0	1.19	0.04914	0.32308	2758	276	3280	316	Calpastatin
2 TSA v control	1	No	no	Down	CAST	Hs.440961	NM_173062	831	1564010_at	0	-1.18	0.03311	0.54498	405	33	342	32	Calpastatin
3 5aza/TSA v control	1	No	no	Up	CAST	Hs.440961	NM_173062	831	212586_at	0	1.22	0.00864	0.12399	2020	170	2471	117	Calpastatin
3 5aza/TSA v control	0	yes	no	Up	CAT	Hs.502302	NM_001752	847	211922_s_at	0	1.47	0.04457	0.24407	2198	428	3228	688	Catalase
3 5aza/TSA v control	0	yes	no	Up	CAT	Hs.502302	NM_001752	847	201432_at	0	1.43	0.03584	0.22014	8867	2116	12716	1532	Catalase
3 5aza/TSA v control	0	No	no	Down	CBL	Hs.504096	NM_005188	867	225231_at	0	-1.34	0.00588	0.10694	2919	267	2183	220	Cas-Br-M (murine) ecotropic retroviral transforming sequence
1 5aza v control	1	No	no	Down	CBLL1	Hs.546435	NM_024814	79872	227187_at	0	-1.37	0.04146	0.30056	2021	372	1477	162	Cas-Br-M (murine) ecotropic retroviral transforming sequence-like 1
3 5aza/TSA v control	1	No	no	Down	CBLL1	Hs.546435	NM_024814	79872	227187_at	0	-1.35	0.04734	0.25149	2021	372	1494	178	Cas-Br-M (murine) ecotropic retroviral transforming sequence-like 1
3 5aza/TSA v control	0	No	no	Down	CBS	Hs.533013	NM_000071	875	212816_s_at	0	-1.77	0.04896	0.25499	2023	695	1140	175	Cystathionine-beta-synthase
1 5aza v control	1	No	no	Down	CBWD1	Hs.531330	NM_172003	55871	229804_x_at	0	-1.23	0.02254	0.23778	6059	638	4918	349	COBW domain containing 1
3 5aza/TSA v control	1	No	no	Down	CBWD1	Hs.531330	NM_172003	55871	229804_x_at	0	-1.35	0.01339	0.14897	6059	638	4483	619	COBW domain containing 1
1 5aza v control	0	No	no	Down	CBX3	Hs.381189	NM_016587	11335	230998_at	0.375	-1.36	0.01421	0.19839	213	31	156	14	Chromobox homolog 3 (HP1 gamma homolog, Drosophila)
2 TSA v control	1	No	no	Down	CBX6	Hs.511952	NM_014292	23466	202047_s_at	0	-1.32	0.02304	0.52488	1384	124	1047	170	Chromobox homolog 6
3 5aza/TSA v control	1	No	no	Down	CBX6	Hs.511952	NM_014292	23466	202047_s_at	0	-1.45	0.00171	0.06736	1384	124	955	103	Chromobox homolog 6
1 5aza v control	1	No	no	Up	CCBL1	Hs.495250	NM_004059	883	206037_at	0	1.55	0.00978	0.17079	698	120	1082	141	Cysteine conjugate-beta lyase; cytoplasmic (glutamine transaminase K, kyneurenine aminotransferase)
3 5aza/TSA v control	1	No	no	Up	CCBL1	Hs.495250	NM_004059	883	206037_at	0	1.38	0.04116	0.23442	698	120	962	160	Cysteine conjugate-beta lyase; cytoplasmic (glutamine transaminase K, kyneurenine aminotransferase)
2 TSA v control	1	No	no	Down	CCBP2	Hs.185692	NM_001296	1238	206887_at	0.25	-1.29	0.03529	0.54498	507	52	394	55	Chemokine binding protein 2
3 5aza/TSA v control	1	No	no	Down	CCBP2	Hs.185692	NM_001296	1238	206887_at	0.5	-1.31	0.00667	0.11193	507	52	387	31	Chemokine binding protein 2
1 5aza v control	1	yes	no	Up	CCDC8	Hs.97876	NM_032040	83987	223496_s_at	-0.5	7.95	0.01441	0.20011	18	14	143	33	Coiled-coil domain containing 8
1 5aza v control	1	yes	yes	Up	CCDC8	Hs.97876	NM_032040	83987	223495_at	-1	2.67	0.00853	0.1633	296	113	791	252	Coiled-coil domain containing 8
3 5aza/TSA v control	1	yes	no	Up	CCDC8	Hs.97876	NM_032040	83987	223496_s_at	-0.5	11.58	0.00339	0.08713	18	14	208	90	Coiled-coil domain containing 8
3 5aza/TSA v control	1	yes	yes	Up	CCDC8	Hs.97876	NM_032040	83987	223495_at	-1	3.01	0.00589	0.10699	296	113	890	285	Coiled-coil domain containing 8
1 5aza v control	1	No	no	Up	CCL15	Hs.272493	NM_032965	6359	210390_s_at	0	1.46	0.02559	0.25029	2054	402	3009	513	Chemokine (C-C motif) ligand 14
3 5aza/TSA v control	1	No	no	Up	CCL15	Hs.272493	NM_032965	6359	210390_s_at	0	1.38	0.04309	0.23954	2054	402	2843	140	Chemokine (C-C motif) ligand 14
1 5aza v control	1	No	no	Up	CCL16	Hs.10458	NM_004590	6360	207354_at	0	2.67	0.00021	0.04231	984	211	2623	382	Chemokine (C-C motif) ligand 16
3 5aza/TSA v control	1	No	no	Up	CCL16	Hs.10458	NM_004590	6360	207354_at	0	3.41	8e-05	0.01795	984	211	3351	558	Chemokine (C-C motif) ligand 16
2 TSA v control	0	No	no	Down	CCL20	Hs.75498	NM_004591	6364	205476_at	0	-1.26	0.01985	0.51192	25463	2808	20258	1422	Chemokine (C-C motif) ligand 20
1 5aza v control	1	No	yes	Up	CCNA1	Hs.417050	NM_003914	8900	205899_at	-1	8.19	0.00071	0.06528	213	40	1741	667	Cyclin A1
3 5aza/TSA v control	1	No	yes	Up	CCNA1	Hs.417050	NM_003914	8900	205899_at	-1	12.62	0.00031	0.03378	213	40	2682	1073	Cyclin A1
3 5aza/TSA v control	0	No	no	Up	CCNB1	Hs.23960	NM_031966	891	228729_at	0	1.67	0.02261	0.18081	2135	584	3575	579	Cyclin B1
1 5aza v control	1	No	no	Up	CCNB3	Hs.130310	NM_033671	85417	231481_at	-0.625	2.02	0.00701	0.14962	282	39	568	146	Cyclin B3
3 5aza/TSA v control	1	No	yes	Up	CCNB3	Hs.130310	NM_033671	85417	231481_at	-0.75	2.48	0.00129	0.06127	282	39	697	164	Cyclin B3
1 5aza v control	1	No	no	Up	CCND2	Hs.376071	NM_001759	894	200953_s_at	-0.25	3.24	0.00226	0.09873	644	203	2088	654	Cyclin D2
3 5aza/TSA v control	1	No	no	Up	CCND2	Hs.376071	NM_001759	894	200953_s_at	-0.25	2.36	0.0238	0.18451	644	203	1522	623	Cyclin D2
3 5aza/TSA v control	0	No	no	Up	CCNDBP1	Hs.36794	NM_037370	23582	223084_s_at	0	1.35	0.03193	0.21107	3246	597	4390	492	Cyclin D-type binding-protein 1
1 5aza v control	0	No	no	Down	CCNE1	Hs.244723	NM_057182	898	213523_at	0	-1.42	0.04095	0.29924	2324	364	1632	325	Cyclin E1
2 TSA v control	1	No	no	Down	CCNG2	Hs.13291	NM_004354	901	202770_s_at	0	-1.38	0.02588	0.52626	1640	185	1190	213	Cyclin G2
3 5aza/TSA v control	1	yes	no	Up	CCNG2	Hs.13291	NM_004354	901	211559_s_at	0	1.28	0.04281	0.23879	1080	155	1380	178	Cyclin G2
3 5aza/TSA v control	1	yes	no	Up	CCNG2	Hs.13291	NM_004354	901	202769_at	0	1.34	0.00237	0.07719	2592	228	3474	206	Cyclin G2
1 5aza v control	1	No	no	Down	CCNH	Hs.146607	NM_001239	902	204093_at	0	-1.17	0.00976	0.17073	5969	377	5086	226	Cyclin H
3 5aza/TSA v control	1	No	no	Down	CCNH	Hs.146607	NM_001239	902	204093_at	0	-1.16	0.01426	0.15175	5969	377	5165	120	Cyclin H
1 5aza v control	1	No	no	Down	CCNI	Hs.518827	NM_006835	10983	208656_s_at	0	-1.2	0.00078	0.06859	11408	485	9469	263	Cyclin I
2 TSA v control	1	No	no	Down	CCNI	Hs.518827	NM_006835	10983	208656_s_at	0	-1.11	0.00892	0.45427	11408	485	10250	371	Cyclin I
3 5aza/TSA v control	1	yes	no	Down	CCNI	Hs.518827	NM_006835	10983	208655_at	0	-1.29	0.04517	0.24568	9989	1099	7731	1222	Cyclin I
3 5aza/TSA v control	1	yes	no	Down	CCNI	Hs.518827	NM_006835	10983	208656_s_at	0	-1.24	0.00201	0.07204	11408	485	9185	555	Cyclin I
1 5aza v control	1	yes	no	Down	CCNJ	Hs.281348	NM_019084	54619	219470_x_at	0	-1.54	0.00386	0.12162	1558	142	1010	157	Cyclin J
1 5aza v control	1	yes	no	Down	CCNJ	Hs.281348	NM_019084	54619	229091_s_at	0	-1.69	0.00259	0.10315	2103	309	1243	79	Cyclin J
3 5aza/TSA v control	1	yes	no	Down	CCNJ	Hs.281348	NM_019084	54619	219470_x_at	0	-1.64	0.00669	0.11204	1558	142	950	162	Cyclin J
3 5aza/TSA v control	1	yes	no	Down	CCNJ	Hs.281348	NM_019084	54619	229091_s_at	0	-1.83	0.00076	0.04901	2103	309	1147	93	Cyclin J
2 TSA v control	0	No	no	Down	CCNL1	Hs.4859	NM_020307	57018	1555411_a_at	0	-1.25	0.00322	0.40234	3541	234	2823	194	Cyclin L1
2 TSA v control	1	No	no	Down	CCNL2	Hs.515704	NM_030937	81669	222999_s_at	0	-1.46	0.04069	0.55142	8080	1909	5525	489	Cyclin L2
2 TSA v control	1	No	no	Down	CCNT2	Hs.292754	NM_058241	905	204645_at	0	-1.28	0.03252	0.54406	3235	427	2524	263	Cyclin T2
3 5aza/TSA v control	1	yes	no	Down	CCNT2	Hs.292754	NM_058241	905	214638_s_at	0	-1.29	0.0189	0.16768	974	86	752	99	Cyclin T2
3 5aza/TSA v control	1	yes	no	Down	CCNT2	Hs.292754	NM_058241	905	204645_at	0	-1.62	0.01888	0.16764	3235	427	1992	466	Cyclin T2
3 5aza/TSA v control	1	yes	no	Down	CCNT2	Hs.292754	NM_058241	905	213743_at	0	-1.28	0.02876	0.20126	3489	445	2715	303	Cyclin T2
1 5aza v control	1	No	no	Down	CCPG1	Hs.285051	NM_020739	9236	214152_at	0	-1.18	0.03189	0.27288	1276	116	1079	66	Phosphatidylinositol glycan, class B
2 TSA v control	1	yes	no	Down	CCPG1	Hs.285051	NM_020739	9236	222156_x_at	0	-1.79	0.04297	0.55387	833	222	465	163	Phosphatidylinositol glycan, class B
2 TSA v control	1	yes	no	Down	CCPG1	Hs.285051	NM_020739	9236	214152_at	0	-1.48	0.0438	0.5539	1276	116	862	200	Phosphatidylinositol glycan, class B
3 5aza/TSA v control	1	No	no	Down	CCPG1	Hs.285051	NM_020739	9236	214152_at	0	-1.18	0.04005	0.23214	1276	116	1082	90	Phosphatidylinositol glycan, class B
1 5aza v control	0	No	no	Up	CCR10	Hs.278446	NM_016602	2826	220565_at	-0.625	2.7	0.00191	0.09383	114	34	306	62	Runt-related transcription factor 1 (acute myeloid leukemia 1; aml1 oncogene)
2 TSA v control	0	No	no	Up	CCR6	Hs.46468	NM_031409	1235	206983_at	0	1.44	0.03237	0.54297	232	47	335	35	Chemokine (C-C motif) receptor 6
1 5aza v control	0	No	no	Up	CCS	Hs.502917	NM_005125	9973	203522_at	0	1.2	0.0337	0.27728	1444	71	1739	181	Copper chaperone for superoxide dismutase
1 5aza v control	1	No	no	Down	CCT2	Hs.189772	NM_006431	10576	201947_s_at	0	-1.19	0.0172	0.21481	20074	1698	16809	982	Chaperonin containing TCP1, subunit 2 (beta)
1 5aza v control	1	No	no	Down	CCT3	Hs.491494	NM_005998	7203	200910_at	0	-1.13	0.04105	0.2995	16394	786	14550	1088	Chaperonin containing TCP1, subunit 3 (gamma)
1 5aza v control	0	No	no	Down	CCT7	Hs.368149	NM_006429	10574	200812_at	0	-1.23	0.02807	0.25876	13816	1133	11242	1230	Chaperonin containing TCP1, subunit 7 (eta)
1 5aza v control	1	No	no	Up	CCT8	Hs.125113		10694	242380_at	0	1.63	0.00594	0.13956	249	42	407	68	Chaperonin containing TCP1, subunit 8 (theta)
3 5aza/TSA v control	1	No	no	Up	CCT8	Hs.125113		10694	242380_at	0	1.52	0.01216	0.14265	249	42	379	62	Chaperonin containing TCP1, subunit 8 (theta)
1 5aza v control	1	No	no	Up	CD109	Hs.399891	NM_133493	135228	229900_at	-0.375	2.01	0.03504	0.28156	299	96	601	206	CD109 antigen (Gov platelet alloantigens)
3 5aza/TSA v control	1	No	no	Up	CD109	Hs.399891	NM_133493	135228	229900_at	-0.25	1.73	0.03495	0.21815	299	96	517	99	CD109 antigen (Gov platelet alloantigens)
1 5aza v control	1	No	yes	Up	CD14	Hs.163867	NM_000591	929	201743_at	-1	9.89	0.0015	0.08573	132	95	1309	451	CD14 antigen
3 5aza/TSA v control	1	No	yes	Up	CD14	Hs.163867	NM_000591	929	201743_at	-1	10.34	0.00492	0.09901	132	95	1370	152	CD14 antigen
1 5aza v control	1	yes	no	Down	CD164	Hs.520313	NM_006016	8763	208654_s_at	0	-1.15	0.0433	0.30673	15448	1157	13377	1106	CD164 antigen, sialomucin
1 5aza v control	1	yes	no	Down	CD164	Hs.520313	NM_006016	8763	208405_s_at	0	-1.1	0.00435	0.12618	22180	745	20135	553	CD164 antigen, sialomucin
2 TSA v control	1	No	no	Down	CD164	Hs.520313	NM_006016	8763	208405_s_at	0	-1.12	0.00385	0.40234	22180	745	19810	722	CD164 antigen, sialomucin
3 5aza/TSA v control	1	yes	no	Down	CD164	Hs.520313	NM_006016	8763	208654_s_at	0	-1.18	0.01635	0.15921	15448	1157	13093	887	CD164 antigen, sialomucin
3 5aza/TSA v control	1	yes	no	Down	CD164	Hs.520313	NM_006016	8763	208405_s_at	0	-1.14	0.00359	0.08816	22180	745	19511	865	CD164 antigen, sialomucin
1 5aza v control	1	No	yes	Up	CD19	Hs.96023	NM_001770	930	206398_s_at	-0.875	2.57	0.00171	0.09213	326	82	837	136	CD19 antigen
3 5aza/TSA v control	1	No	yes	Up	CD19	Hs.96023	NM_001770	930	206398_s_at	-0.75	2.22	0.00378	0.08967	326	82	725	60	CD19 antigen
1 5aza v control	1	No	no	Up	CD24	Hs.375108	NM_013230	934	208651_x_at	0	1.81	0.04571	0.31384	4329	1409	7850	2103	CD24 antigen (small cell lung carcinoma cluster 4 antigen)
3 5aza/TSA v control	1	No	no	Up	CD24	Hs.375108	NM_013230	934	209772_s_at	-0.25	2.27	0.03591	0.22024	786	273	1783	751	CD24 antigen (small cell lung carcinoma cluster 4 antigen)
1 5aza v control	1	No	no	Up	CD2BP2	Hs.202677	NM_006110	10421	202256_at	-0.25	1.39	0.01336	0.19276	474	47	661	95	CD2 antigen (cytoplasmic tail) binding protein 2
1 5aza v control	0	No	yes	Up	CD3D	Hs.504048	NM_000732	915	213539_at	-0.75	2.67	0.00381	0.12092	307	79	818	285	CD3D antigen, delta polypeptide (TiT3 complex)
2 TSA v control	1	yes	no	Down	CD47	Hs.446414	NM_198793	961	211075_s_at	0	-1.31	0.03621	0.54626	505	74	386	42	CD47 antigen (Rh-related antigen, integrin-associated signal transducer)
2 TSA v control	1	yes	no	Down	CD47	Hs.446414	NM_198793	961	213857_s_at	0	-1.5	0.04388	0.5539	673	158	449	56	CD47 antigen (Rh-related antigen, integrin-associated signal transducer)
3 5aza/TSA v control	1	No	no	Up	CD47	Hs.446414	NM_198793	961	211075_s_at	0	1.29	0.03166	0.21024	505	74	649	56	CD47 antigen (Rh-related antigen, integrin-associated signal transducer)
2 TSA v control	0	yes	no	Down	CD58	Hs.34341	NM_001779	965	211744_s_at	0	-1.28	0.02696	0.5268	1548	166	1210	156	CD58 antigen, (lymphocyte function-associated antigen 3)
2 TSA v control	0	yes	no	Down	CD58	Hs.34341	NM_001779	965	216942_s_at	0	-1.35	0.0073	0.44516	1901	148	1413	162	CD58 antigen, (lymphocyte function-associated antigen 3)
2 TSA v control	0	yes	no	Down	CD58	Hs.34341	NM_001779	965	205173_x_at	0	-1.33	0.0218	0.52102	2524	240	1892	272	CD58 antigen, (lymphocyte function-associated antigen 3)
3 5aza/TSA v control	0	No	yes	Up	CD81	Hs.54457	NM_004356	975	200675_at	-1	8.61	0.00301	0.08393	111	57	957	278	CD81 antigen (target of antiproliferative antibody 1)
1 5aza v control	1	No	no	Up	CD9	Hs.114286	NM_001769	928	201005_at	0	2.8	6e-05	0.02615	1280	170	3590	606	CD9 antigen (p24)
3 5aza/TSA v control	1	No	no	Up	CD9	Hs.114286	NM_001769	928	201005_at	0	2.21	0.00911	0.12601	1280	170	2835	848	CD9 antigen (p24)
3 5aza/TSA v control	0	yes	no	Down	CDADC1	Hs.388220	NM_030911	81602	223527_s_at	0	-1.67	0.03764	0.22598	584	172	350	36	Cytidine and dCMP deaminase domain containing 1
3 5aza/TSA v control	0	yes	no	Down	CDADC1	Hs.388220	NM_030911	81602	233647_s_at	0	-1.56	0.0212	0.17643	1254	300	806	98	Cytidine and dCMP deaminase domain containing 1
2 TSA v control	0	No	no	Down	CDC14A	Hs.533582	NM_033313	8556	205288_at	0	-1.6	0.00228	0.39491	428	56	268	33	CDC14 cell division cycle 14 homolog A (S. cerevisiae)
3 5aza/TSA v control	0	No	no	Up	CDC20	Hs.524947	NM_001255	991	202870_s_at	0	1.66	0.03173	0.21049	2160	686	3591	397	CDC20 cell division cycle 20 homolog (S. cerevisiae)
1 5aza v control	0	No	no	Down	CDC23	Hs.153546	NM_004661	8697	223651_x_at	0	-1.18	0.02461	0.24572	1395	107	1178	98	CDC23 (cell division cycle 23, yeast, homolog)
3 5aza/TSA v control	0	No	no	Up	CDC25B	Hs.153752	NM_021874	994	201853_s_at	0	1.24	0.01228	0.14366	1903	186	2351	127	Cell division cycle 25B
3 5aza/TSA v control	1	No	no	Up	CDC26	Hs.530284	NM_139286	246184	225422_at	0	1.21	0.03223	0.21127	2544	262	3066	163	Cell division cycle 26
3 5aza/TSA v control	0	No	no	Up	CDC2L1	Hs.192316	NM_033493	984	211289_x_at	0	1.77	0.01002	0.13168	374	89	663	67	Cell division cycle 2-like 1 (PITSLRE proteins)
1 5aza v control	1	No	no	Up	CDC2L2	Hs.402748	NM_033621	985	212401_s_at	0	1.35	0.03065	0.26812	1951	101	2638	454	cell division cycle 2-like 2
3 5aza/TSA v control	1	No	no	Up	CDC2L2	Hs.402748	NM_033621	985	212401_s_at	0	1.21	0.00254	0.07897	1951	101	2365	133	cell division cycle 2-like 2
1 5aza v control	1	yes	no	Down	CDC2L5	Hs.233552	NM_031267	8621	207319_s_at	0	-1.38	0.02197	0.23658	738	45	536	87	Cell division cycle 2-like 5 (cholinesterase-related cell division controller)
1 5aza v control	1	yes	no	Down	CDC2L5	Hs.233552	NM_031267	8621	228991_at	0	-1.99	0.00516	0.13309	1669	284	837	229	Cell division cycle 2-like 5 (cholinesterase-related cell division controller)
3 5aza/TSA v control	1	yes	no	Down	CDC2L5	Hs.233552	NM_031267	8621	207319_s_at	0	-1.31	0.03106	0.2087	738	45	565	88	Cell division cycle 2-like 5 (cholinesterase-related cell division controller)
3 5aza/TSA v control	1	yes	no	Down	CDC2L5	Hs.233552	NM_031267	8621	228991_at	0	-2.16	0.00105	0.05503	1669	284	773	156	Cell division cycle 2-like 5 (cholinesterase-related cell division controller)
3 5aza/TSA v control	1	yes	no	Down	CDC2L5	Hs.233552	NM_031267	8621	207318_s_at	0	-1.32	0.02086	0.17535	2566	364	1947	84	Cell division cycle 2-like 5 (cholinesterase-related cell division controller)
3 5aza/TSA v control	0	No	no	Down	CDC2L6	Hs.193251	NM_015076	23097	212899_at	0	-1.35	0.04676	0.24997	2731	330	2029	428	Cell division cycle 2-like 6 (CDK8-like)
1 5aza v control	0	No	no	Down	CDC37	Hs.160958	NM_007065	11140	209953_s_at	0	-1.32	0.02259	0.23778	2905	284	2199	327	CDC37 cell division cycle 37 homolog (S. cerevisiae)
1 5aza v control	0	No	no	Up	CDC37L1	Hs.493361	NM_017913	55664	228561_at	-0.375	1.34	0.01998	0.22684	526	76	706	72	Cell division cycle 37 homolog (S. cerevisiae)-like 1
1 5aza v control	1	yes	no	Up	CDC42EP4	Hs.3903	NM_012121	23580	214721_x_at	0	1.33	0.00992	0.17161	1882	176	2507	303	CDC42 effector protein (Rho GTPase binding) 4
1 5aza v control	1	yes	no	Up	CDC42EP4	Hs.3903	NM_012121	23580	218062_x_at	0	1.37	0.01318	0.19228	2344	277	3200	406	CDC42 effector protein (Rho GTPase binding) 4
3 5aza/TSA v control	1	yes	no	Up	CDC42EP4	Hs.3903	NM_012121	23580	214721_x_at	0	1.5	0.00584	0.10683	1882	176	2831	417	CDC42 effector protein (Rho GTPase binding) 4
3 5aza/TSA v control	1	yes	no	Up	CDC42EP4	Hs.3903	NM_012121	23580	218062_x_at	0	1.34	0.01062	0.13552	2344	277	3134	252	CDC42 effector protein (Rho GTPase binding) 4
1 5aza v control	1	No	no	Up	CDC42SE1	Hs.22065	NM_020239	56882	222537_s_at	-0.375	1.29	0.0194	0.2238	305	22	394	51	CDC42 small effector 1
2 TSA v control	1	No	no	Up	CDC42SE1	Hs.22065	NM_020239	56882	222537_s_at	0	1.29	0.03561	0.54498	305	22	395	59	CDC42 small effector 1
3 5aza/TSA v control	1	No	no	Up	CDC42SE1	Hs.22065	NM_020239	56882	218157_x_at	0	1.24	0.01544	0.15573	1680	163	2078	180	CDC42 small effector 1
1 5aza v control	1	yes	no	Down	CDC42SE2	Hs.508829	NM_020240	56990	1552612_at	0	-1.16	0.0192	0.2238	1620	108	1396	91	CDC42 small effector 2
1 5aza v control	1	yes	no	Down	CDC42SE2	Hs.508829	NM_020240	56990	224709_s_at	0	-1.16	0.03688	0.28865	4651	366	4014	296	CDC42 small effector 2
1 5aza v control	1	yes	no	Down	CDC42SE2	Hs.508829	NM_020240	56990	229026_at	0	-1.25	0.00456	0.12834	5171	184	4141	282	CDC42 small effector 2
3 5aza/TSA v control	1	No	no	Down	CDC42SE2	Hs.508829	NM_020240	56990	229026_at	0	-1.13	0.01731	0.16257	5171	184	4577	284	CDC42 small effector 2
2 TSA v control	0	No	no	Up	CDC7	Hs.533573	NM_003503	8317	204510_at	0.125	1.3	0.03591	0.54498	824	127	1069	10	CDC7 cell division cycle 7 (S. cerevisiae)
1 5aza v control	0	No	no	Down	CDC91L1	Hs.253319	NM_080476	128869	225903_at	0	-1.23	0.00639	0.14323	4910	252	3982	320	CDC91 cell division cycle 91-like 1 (S. cerevisiae)
1 5aza v control	1	No	no	Down	CDCA4	Hs.34045	NM_145701	55038	218399_s_at	0	-1.55	0.00369	0.11968	3388	457	2185	310	Cell division cycle associated 4
3 5aza/TSA v control	1	No	no	Down	CDCA4	Hs.34045	NM_145701	55038	218399_s_at	0	-1.3	0.02257	0.18072	3388	457	2603	164	Cell division cycle associated 4
1 5aza v control	1	yes	no	Down	CDCA7	Hs.470654	NM_145810	83879	230060_at	0	-1.5	0.04017	0.29753	984	143	656	174	Cell division cycle associated 7
1 5aza v control	1	yes	no	Down	CDCA7	Hs.470654	NM_145810	83879	224428_s_at	0	-1.84	0.00285	0.10776	9185	1501	5005	851	Cell division cycle associated 7
3 5aza/TSA v control	1	yes	no	Down	CDCA7	Hs.470654	NM_145810	83879	230060_at	0	-1.53	0.00983	0.13058	984	143	641	114	Cell division cycle associated 7
3 5aza/TSA v control	1	yes	no	Down	CDCA7	Hs.470654	NM_145810	83879	224428_s_at	0	-1.56	0.00859	0.12382	9185	1501	5879	624	Cell division cycle associated 7
1 5aza v control	1	yes	no	Up	CDH1	Hs.461086	NM_004360	999	201130_s_at	-0.5	3.17	0.02173	0.23558	229	120	726	430	Cadherin 1, type 1, E-cadherin (epithelial)
1 5aza v control	1	yes	no	Up	CDH1	Hs.461086	NM_004360	999	201131_s_at	0	4.95	0.0002	0.04231	2055	586	10182	3238	Cadherin 1, type 1, E-cadherin (epithelial)
3 5aza/TSA v control	1	yes	yes	Up	CDH1	Hs.461086	NM_004360	999	201130_s_at	-1	3.08	0.01202	0.14238	229	120	707	256	Cadherin 1, type 1, E-cadherin (epithelial)
3 5aza/TSA v control	1	yes	no	Up	CDH1	Hs.461086	NM_004360	999	201131_s_at	0	4.62	0.00015	0.02429	2055	586	9493	2543	Cadherin 1, type 1, E-cadherin (epithelial)
2 TSA v control	0	No	no	Down	CDH2	Hs.464829	NM_001792	1000	203440_at	0	-1.28	0.00964	0.45427	12146	1216	9495	379	Cadherin 2, type 1, N-cadherin (neuronal)
1 5aza v control	0	No	no	Down	CDH26	Hs.54973	NM_177980	60437	233391_at	-0.125	-1.35	0.01726	0.21481	402	38	298	46	Cadherin-like 26
1 5aza v control	0	No	yes	Up	CDH9	Hs.272212	NM_016279	1007	207729_at	-0.75	2.32	0.0081	0.16037	87	23	202	58	Cadherin 9, type 2 (T1-cadherin)
1 5aza v control	1	yes	yes	Up	CDK10	Hs.77313	NM_052988	8558	203468_at	-0.5	8.84	0.01036	0.17485	49	51	436	255	Cyclin-dependent kinase (CDC2-like) 10
1 5aza v control	1	yes	yes	Up	CDK10	Hs.77313	NM_052988	8558	210622_x_at	-1	3.54	0.00013	0.03508	300	40	1061	219	Cyclin-dependent kinase (CDC2-like) 10
3 5aza/TSA v control	1	yes	yes	Up	CDK10	Hs.77313	NM_052988	8558	203468_at	-0.75	10.07	0.01479	0.15347	49	51	497	136	Cyclin-dependent kinase (CDC2-like) 10
3 5aza/TSA v control	1	yes	yes	Up	CDK10	Hs.77313	NM_052988	8558	210622_x_at	-1	3.81	1e-05	0.00798	300	40	1143	149	Cyclin-dependent kinase (CDC2-like) 10
3 5aza/TSA v control	0	No	no	Up	CDK2AP1	Hs.433201	NM_004642	8099	201938_at	0	1.46	0.02172	0.17763	8375	1428	12192	256	CDK2-associated protein 1
1 5aza v control	1	No	no	Up	CDK3	Hs.100009	NM_001258	1018	229468_at	0	2.23	0.01462	0.20163	585	202	1304	409	Cyclin-dependent kinase 3
3 5aza/TSA v control	1	No	no	Up	CDK3	Hs.100009	NM_001258	1018	229468_at	0	1.76	0.04674	0.24997	585	202	1029	206	Cyclin-dependent kinase 3
1 5aza v control	1	No	no	Down	CDK4	Hs.95577	NM_032913	1019	202246_s_at	0	-1.31	0.01812	0.2189	8632	671	6586	923	Cyclin-dependent kinase 4
3 5aza/TSA v control	1	No	no	Down	CDK4	Hs.95577	NM_032913	1019	202246_s_at	0	-1.23	0.02523	0.18966	8632	671	7035	745	Cyclin-dependent kinase 4
3 5aza/TSA v control	0	No	no	Down	CDK5R1	Hs.500015	NM_003885	8851	204995_at	0	-1.46	0.04332	0.23999	433	93	297	63	Cyclin-dependent kinase 5, regulatory subunit 1 (p35)
1 5aza v control	1	yes	no	Down	CDK6	Hs.388761			224848_at	0	-1.47	0.03459	0.27986	10990	2221	7471	823	Homo sapiens cDNA clone IMAGE:4520413, partial cds
1 5aza v control	1	yes	no	Down	CDK6	Hs.388761			224847_at	0	-1.35	0.01087	0.17875	14611	1649	10845	1270	Homo sapiens cDNA clone IMAGE:4520413, partial cds
3 5aza/TSA v control	1	yes	no	Down	CDK6	Hs.388761			224848_at	0	-1.54	0.01885	0.16761	10990	2221	7133	1203	Homo sapiens cDNA clone IMAGE:4520413, partial cds
3 5aza/TSA v control	1	yes	no	Down	CDK6	Hs.388761			224851_at	0	-1.45	0.04257	0.23826	13657	1339	9420	2067	Homo sapiens cDNA clone IMAGE:4520413, partial cds
3 5aza/TSA v control	1	yes	no	Down	CDK6	Hs.388761			224847_at	0	-1.34	0.00656	0.11115	14611	1649	10897	936	Homo sapiens cDNA clone IMAGE:4520413, partial cds
1 5aza v control	1	No	no	Up	CDK7	Hs.184298	NM_001799	1022	211297_s_at	0	1.29	0.03517	0.28221	4058	451	5234	741	Cyclin-dependent kinase 7 (MO15 homolog, Xenopus laevis, cdk-activating kinase)
3 5aza/TSA v control	1	No	no	Up	CDK7	Hs.184298	NM_001799	1022	211297_s_at	0	1.27	0.02548	0.19056	4058	451	5167	586	Cyclin-dependent kinase 7 (MO15 homolog, Xenopus laevis, cdk-activating kinase)
1 5aza v control	1	No	no	Down	CDK8	Hs.382306	NM_001260	1024	1553112_s_at	0	-1.22	0.04788	0.32101	824	104	677	53	Cyclin-dependent kinase 8
3 5aza/TSA v control	1	yes	no	Down	CDK8	Hs.382306	NM_001260	1024	1553112_s_at	0	-1.31	0.02905	0.20262	824	104	627	95	Cyclin-dependent kinase 8
3 5aza/TSA v control	1	yes	no	Down	CDK8	Hs.382306	NM_001260	1024	1553113_s_at	0	-1.23	0.02392	0.18485	1401	121	1137	121	Cyclin-dependent kinase 8
1 5aza v control	1	No	no	Up	CDKN1A	Hs.370771	NM_078467	1026	202284_s_at	0	2.17	0.00349	0.11767	2944	685	6379	1307	Cyclin-dependent kinase inhibitor 1A (p21, Cip1)
3 5aza/TSA v control	1	No	no	Up	CDKN1A	Hs.370771	NM_078467	1026	202284_s_at	0	1.98	0.01075	0.1362	2944	685	5839	1658	Cyclin-dependent kinase inhibitor 1A (p21, Cip1)
1 5aza v control	0	No	no	Down	CDKN1B	Hs.238990	NM_004064	1027	209112_at	0	-1.16	0.03438	0.27927	10553	612	9117	747	Cyclin-dependent kinase inhibitor 1B (p27, Kip1)
1 5aza v control	1	No	no	Up	CDKN1C	Hs.106070	NM_000076	1028	213348_at	-0.25	2.71	5e-05	0.02554	221	34	598	68	Cyclin-dependent kinase inhibitor 1C (p57, Kip2)
3 5aza/TSA v control	1	No	no	Up	CDKN1C	Hs.106070	NM_000076	1028	213348_at	-0.25	2.8	0.0001	0.02026	221	34	617	62	Cyclin-dependent kinase inhibitor 1C (p57, Kip2)
3 5aza/TSA v control	1	No	no	Down	CDKN2B	Hs.72901	NM_078487	1030	236313_at	0	-2.04	0.01359	0.14958	814	250	398	111	Cyclin-dependent kinase inhibitor 2B (p15, inhibits CDK4)
3 5aza/TSA v control	0	No	no	Up	CDKN3	Hs.84113	NM_005192	1033	209714_s_at	0	1.72	0.04446	0.24401	4419	1293	7592	282	Cyclin-dependent kinase inhibitor 3 (CDK2-associated dual specificity phosphatase)
1 5aza v control	1	No	no	Up	CDO1	Hs.442378	NM_001801	1036	204154_at	0	1.93	0.01018	0.1735	920	232	1776	379	Cysteine dioxygenase, type I
3 5aza/TSA v control	1	No	no	Up	CDO1	Hs.442378	NM_001801	1036	204154_at	0	1.71	0.02826	0.19983	920	232	1574	385	Cysteine dioxygenase, type I
1 5aza v control	1	No	no	Down	CDR2	Hs.112906		1039	209501_at	0.125	-1.38	0.00051	0.05867	9497	632	6879	463	cerebellar degeneration-related protein 2, 62kDa
3 5aza/TSA v control	1	No	no	Down	CDR2	Hs.112906		1039	209501_at	0	-1.29	0.00284	0.08195	9497	632	7354	605	cerebellar degeneration-related protein 2, 62kDa
1 5aza v control	1	yes	no	Up	CDS1	Hs.444924	NM_001263	1040	226187_at	-0.125	1.26	0.03407	0.27824	595	75	749	82	CDP-diacylglycerol synthase (phosphatidate cytidylyltransferase) 1
1 5aza v control	1	yes	no	Up	CDS1	Hs.444924	NM_001263	1040	205709_s_at	0	1.71	0.00094	0.07247	889	77	1517	191	CDP-diacylglycerol synthase (phosphatidate cytidylyltransferase) 1
3 5aza/TSA v control	1	yes	no	Up	CDS1	Hs.444924	NM_001263	1040	226187_at	-0.125	1.4	0.00657	0.11115	595	75	832	72	CDP-diacylglycerol synthase (phosphatidate cytidylyltransferase) 1
3 5aza/TSA v control	1	yes	no	Up	CDS1	Hs.444924	NM_001263	1040	205709_s_at	0	1.45	0.00776	0.11937	889	77	1285	180	CDP-diacylglycerol synthase (phosphatidate cytidylyltransferase) 1
2 TSA v control	1	No	no	Down	CDS2	Hs.472027	NM_003818	8760	233630_at	0	-1.36	0.04294	0.5538	391	75	288	37	CDP-diacylglycerol synthase (phosphatidate cytidylyltransferase) 2
3 5aza/TSA v control	1	No	no	Up	CDS2	Hs.472027	NM_003818	8760	212864_at	0	1.28	0.02133	0.17676	3315	411	4257	238	CDP-diacylglycerol synthase (phosphatidate cytidylyltransferase) 2
2 TSA v control	0	No	no	Up	CDT1	Hs.122908	NM_030928	81620	209832_s_at	0	1.69	0.01752	0.50465	812	200	1370	212	DNA replication factor
2 TSA v control	0	No	no	Down	CDV1	Hs.528382	NM_031473	28981	64432_at	0	-1.15	0.02844	0.52789	860	68	749	35	Carnitine deficiency-associated, expressed in ventricle 1
2 TSA v control	1	No	no	Down	CEACAM1	Hs.512682	NM_001712	634	209498_at	0	-1.15	0.01301	0.47471	10574	458	9197	554	Carcinoembryonic antigen-related cell adhesion molecule 1 (biliary glycoprotein)
3 5aza/TSA v control	1	yes	no	Down	CEACAM1	Hs.512682	NM_001712	634	206576_s_at	0	-1.32	0.02305	0.1822	3516	531	2664	209	Carcinoembryonic antigen-related cell adhesion molecule 1 (biliary glycoprotein)
3 5aza/TSA v control	1	yes	no	Down	CEACAM1	Hs.512682	NM_001712	634	211883_x_at	0	-1.35	0.03392	0.21581	4968	809	3683	235	Carcinoembryonic antigen-related cell adhesion molecule 1 (biliary glycoprotein)
3 5aza/TSA v control	1	yes	no	Down	CEACAM1	Hs.512682	NM_001712	634	209498_at	0	-1.39	0.00344	0.08755	10574	458	7592	759	Carcinoembryonic antigen-related cell adhesion molecule 1 (biliary glycoprotein)
2 TSA v control	1	No	no	Up	CEBPA	Hs.76171	NM_004364	1050	204039_at	0	1.43	0.00443	0.40836	3106	334	4447	527	CCAAT/enhancer binding protein (C/EBP), alpha
3 5aza/TSA v control	1	No	no	Up	CEBPA	Hs.76171	NM_004364	1050	204039_at	0	1.69	0.00049	0.04052	3106	334	5262	549	CCAAT/enhancer binding protein (C/EBP), alpha
1 5aza v control	1	No	no	Down	CEBPB	Hs.517106	NM_005194	1051	212501_at	0	-1.95	0.01864	0.22082	28789	9252	14762	2991	CCAAT/enhancer binding protein (C/EBP), beta
3 5aza/TSA v control	1	No	no	Down	CEBPB	Hs.517106	NM_005194	1051	212501_at	0	-2	0.01935	0.16952	28789	9252	14405	2024	CCAAT/enhancer binding protein (C/EBP), beta
1 5aza v control	1	yes	no	Down	CEBPG	Hs.429666	NM_001806	1054	204203_at	0	-1.76	0.04514	0.31235	2992	1173	1696	361	CCAAT/enhancer binding protein (C/EBP), gamma
1 5aza v control	1	yes	no	Down	CEBPG	Hs.429666	NM_001806	1054	225527_at	0	-2.15	0.04308	0.30614	3734	1649	1741	330	CCAAT/enhancer binding protein (C/EBP), gamma
3 5aza/TSA v control	1	No	no	Down	CEBPG	Hs.429666	NM_001806	1054	225527_at	0	-2.26	0.03203	0.2111	3734	1649	1651	217	CCAAT/enhancer binding protein (C/EBP), gamma
3 5aza/TSA v control	0	No	no	Down	CEBPZ	Hs.135406	NM_005760	10153	203341_at	0	-1.34	0.00286	0.08197	4880	431	3655	283	CCAAT/enhancer binding protein zeta
1 5aza v control	1	No	yes	Up	CECR5	Hs.26890	NM_033070	27440	218592_s_at	-1	3.99	0.01097	0.17915	161	67	644	96	Cat eye syndrome chromosome region, candidate 5
3 5aza/TSA v control	1	No	yes	Up	CECR5	Hs.26890	NM_033070	27440	218592_s_at	-1	4.12	0.00513	0.1007	161	67	664	129	Cat eye syndrome chromosome region, candidate 5
1 5aza v control	1	No	yes	Up	CEL	Hs.533258	NM_001807	1056	1553970_s_at	-1	9.45	0.00136	0.0826	110	47	1040	187	Carboxyl ester lipase (bile salt-stimulated lipase)
3 5aza/TSA v control	1	No	yes	Up	CEL	Hs.533258	NM_001807	1056	1553970_s_at	-0.75	7.34	0.00248	0.07798	110	47	808	204	Carboxyl ester lipase (bile salt-stimulated lipase)
1 5aza v control	0	No	no	Up	CENPF	Hs.497741	NM_016343	1063	207331_at	-0.375	1.65	0.01533	0.2058	123	23	202	46	Centromere protein F, 350/400ka (mitosin)
2 TSA v control	0	No	no	Down	CENTB2	Hs.478746	NM_012287	23527	212476_at	0	-1.11	0.02127	0.52024	2915	99	2619	145	Centaurin, beta 2
3 5aza/TSA v control	0	No	no	Down	CENTG2	Hs.435039	NM_014914	116987	204066_s_at	0	-1.5	0.00227	0.07518	2372	120	1579	174	Trinucleotide repeat containing 17
3 5aza/TSA v control	1	No	no	Down	Cep152	Hs.443005		22995	215170_s_at	0.125	-1.98	0.01009	0.13188	301	75	152	45	KIAA0912 protein
1 5aza v control	1	No	no	Down	Cep290	Hs.150444		80184	205250_s_at	0	-1.34	0.03292	0.27613	1381	158	1029	183	Centrosome protein cep290
2 TSA v control	1	No	no	Down	Cep290	Hs.150444		80184	205250_s_at	0	-1.29	0.02964	0.52789	1381	158	1071	155	Centrosome protein cep290
2 TSA v control	0	No	no	Down	Cep70	Hs.531962	NM_024491	80321	1554489_a_at	0	-1.41	0.0346	0.54498	895	155	635	101	P10-binding protein
2 TSA v control	0	No	no	Down	CEPT1	Hs.363572	NM_006090	10390	1561884_at	0	-1.27	0.0303	0.52992	522	47	411	56	Choline/ethanolamine phosphotransferase 1
1 5aza v control	1	No	no	Down	CERK	Hs.200668	NM_182661	64781	218421_at	0	-1.15	0.00156	0.0873	2034	71	1767	67	Ceramide kinase
3 5aza/TSA v control	1	No	no	Down	CERK	Hs.200668	NM_182661	64781	218421_at	0	-1.28	0.00391	0.09066	2034	71	1595	118	Ceramide kinase
1 5aza v control	0	No	no	Up	CES1	Hs.499222	NM_001266	1066	209616_s_at	0	1.31	0.0414	0.30038	8338	1315	10933	1422	Carboxylesterase 1 (monocyte/macrophage serine esterase 1)
1 5aza v control	1	yes	no	Up	CES2	Hs.282975	NM_198061	8824	209667_at	0	1.88	0.00375	0.12021	2822	352	5294	1074	Carboxylesterase 2 (intestine, liver)
1 5aza v control	1	yes	no	Up	CES2	Hs.282975	NM_198061	8824	209668_x_at	0	1.85	0.00112	0.07586	3949	600	7322	1075	Carboxylesterase 2 (intestine, liver)
1 5aza v control	1	yes	no	Up	CES2	Hs.282975	NM_198061	8824	213509_x_at	0	1.83	0.00075	0.06761	4252	626	7792	1011	Carboxylesterase 2 (intestine, liver)
3 5aza/TSA v control	1	yes	no	Up	CES2	Hs.282975	NM_198061	8824	209667_at	0	1.72	0.00067	0.04583	2822	352	4864	376	Carboxylesterase 2 (intestine, liver)
3 5aza/TSA v control	1	yes	no	Up	CES2	Hs.282975	NM_198061	8824	209668_x_at	0	1.61	0.00321	0.08546	3949	600	6365	277	Carboxylesterase 2 (intestine, liver)
3 5aza/TSA v control	1	yes	no	Up	CES2	Hs.282975	NM_198061	8824	213509_x_at	0	1.62	0.00656	0.11115	4252	626	6871	255	Carboxylesterase 2 (intestine, liver)
3 5aza/TSA v control	0	No	no	Down	CFLAR	Hs.390736	NM_003879	8837	211316_x_at	0	-1.35	0.04561	0.24693	1816	221	1345	295	CASP8 and FADD-like apoptosis regulator
2 TSA v control	0	No	no	Up	CG018	Hs.161220	NM_052818	90634	229718_at	-0.25	1.53	0.03354	0.54498	402	94	616	64	Hypothetical gene CG018
1 5aza v control	0	No	no	Down	CGI-04	Hs.505231	NM_015936	51067	218470_at	0	-1.39	0.00582	0.13908	1681	158	1211	161	CGI-04 protein
1 5aza v control	1	yes	no	Down	CGI-100	Hs.482873	NM_016040	50999	239283_at	0	-1.3	0.02637	0.25336	719	23	552	74	CGI-100 protein
1 5aza v control	1	yes	no	Down	CGI-100	Hs.482873	NM_016040	50999	202194_at	0	-1.22	0.04958	0.32444	23509	1487	19315	2558	CGI-100 protein
3 5aza/TSA v control	1	yes	no	Down	CGI-100	Hs.482873	NM_016040	50999	239283_at	0	-1.26	0.00575	0.10614	719	23	570	45	CGI-100 protein
3 5aza/TSA v control	1	yes	no	Down	CGI-100	Hs.482873	NM_016040	50999	242263_at	0	-1.25	0.04102	0.23427	1851	252	1479	117	CGI-100 protein
3 5aza/TSA v control	1	No	no	Down	CGI-100	Hs.482873	NM_016040	50999	202194_at	0	-1.19	0.02883	0.20158	23509	1487	19677	1961	CGI-100 protein
1 5aza v control	1	No	no	Down	CGI-115	Hs.408101	NM_016052	51018	219037_at	0	-1.5	0.00037	0.04937	3576	297	2389	114	CGI-115 protein
3 5aza/TSA v control	1	No	no	Down	CGI-115	Hs.408101	NM_016052	51018	219037_at	0	-1.49	0.00043	0.0385	3576	297	2399	196	CGI-115 protein
1 5aza v control	1	No	no	Up	CGI-116	Hs.405692	NM_016053	51019	218628_at	0	1.62	0.00659	0.14522	2606	500	4233	600	CGI-116 protein
3 5aza/TSA v control	1	No	no	Up	CGI-116	Hs.405692	NM_016053	51019	218628_at	0	1.68	0.00468	0.09748	2606	500	4375	494	CGI-116 protein
3 5aza/TSA v control	0	yes	no	Up	CGI-119	Hs.505934	NM_016056	51643	219206_x_at	0	1.2	0.00732	0.11601	3695	269	4450	196	CGI-119 protein
3 5aza/TSA v control	0	yes	no	Up	CGI-119	Hs.505934	NM_016056	51643	223892_s_at	0	1.44	0.01158	0.14017	5860	929	8459	1139	CGI-119 protein
3 5aza/TSA v control	0	yes	no	Up	CGI-119	Hs.505934	NM_016056	51643	222845_x_at	0	1.59	0.00975	0.13011	6888	780	10940	1963	CGI-119 protein
1 5aza v control	1	No	no	Down	CGI-12	Hs.308613	NM_015942	51001	219363_s_at	0	-1.38	0.00604	0.14008	3257	252	2369	268	CGI-12 protein
3 5aza/TSA v control	1	No	no	Down	CGI-12	Hs.308613	NM_015942	51001	219363_s_at	0	-1.36	0.00619	0.10946	3257	252	2398	256	CGI-12 protein
3 5aza/TSA v control	0	No	yes	Up	CGI-143	Hs.13880	NM_016074	51027	219345_at	-0.875	2.09	0.00485	0.09861	251	68	525	110	CGI-143 protein
1 5aza v control	1	yes	no	Down	CGI-30	Hs.440776	NM_015958	51611	222360_at	0	-1.59	0.00581	0.13908	592	58	373	66	CGI-30 protein
1 5aza v control	1	yes	no	Down	CGI-30	Hs.440776	NM_015958	51611	224060_s_at	0	-1.26	0.00979	0.17079	1880	119	1495	146	CGI-30 protein
1 5aza v control	1	yes	no	Down	CGI-30	Hs.440776	NM_015958	51611	224196_x_at	0	-1.18	0.04551	0.31332	5359	412	4555	490	CGI-30 protein
1 5aza v control	1	yes	no	Down	CGI-30	Hs.440776	NM_015958	51611	219590_x_at	0	-1.18	0.04211	0.30279	5962	511	5062	497	CGI-30 protein
3 5aza/TSA v control	1	No	no	Down	CGI-30	Hs.440776	NM_015958	51611	222360_at	0	-1.55	0.00092	0.05183	592	58	383	39	CGI-30 protein
1 5aza v control	1	yes	no	Down	CGI-37	Hs.501513	NM_016101	51388	223397_s_at	0	-1.33	0.0017	0.09213	4762	331	3584	292	Comparative gene identification transcript 37
1 5aza v control	1	yes	no	Down	CGI-37	Hs.501513	NM_016101	51388	219031_s_at	0	-1.35	0.04857	0.32206	5857	760	4323	934	Comparative gene identification transcript 37
3 5aza/TSA v control	1	yes	no	Down	CGI-37	Hs.501513	NM_016101	51388	223397_s_at	0	-1.32	0.0105	0.13461	4762	331	3606	466	Comparative gene identification transcript 37
3 5aza/TSA v control	1	yes	no	Down	CGI-37	Hs.501513	NM_016101	51388	219031_s_at	0	-1.4	0.03743	0.22551	5857	760	4191	888	Comparative gene identification transcript 37
1 5aza v control	1	No	no	Up	CGI-41	Hs.512597	NM_015997	51093	218914_at	-0.5	1.51	0.02132	0.23358	366	61	552	111	CGI-41 protein
3 5aza/TSA v control	1	No	no	Up	CGI-41	Hs.512597	NM_015997	51093	218914_at	-0.625	1.38	0.02093	0.17544	366	61	507	67	CGI-41 protein
2 TSA v control	0	No	no	Up	CGI-48	Hs.463465	NM_016001	51096	203721_s_at	0	1.21	0.01889	0.50875	9100	748	11020	981	CGI-48 protein
1 5aza v control	0	No	no	Down	CGI-49	Hs.498397	NM_016002	51097	201825_s_at	0	-1.28	0.00325	0.11384	3513	183	2744	218	CGI-49 protein
3 5aza/TSA v control	0	No	no	Down	CGI-62	Hs.271876		51101	236215_at	0.25	-1.99	0.02737	0.19749	308	89	155	53	CGI-62 protein
1 5aza v control	1	No	no	Down	CGI-77	Hs.30532	NM_016023	51633	222825_at	0	-1.35	0.00999	0.17218	2622	298	1944	235	CGI-77 protein
3 5aza/TSA v control	1	No	no	Down	CGI-77	Hs.30532	NM_016023	51633	222825_at	0	-1.47	0.01751	0.16311	2622	298	1780	322	CGI-77 protein
3 5aza/TSA v control	0	No	no	Up	CGI-90	Hs.145386	NM_016033	51115	218549_s_at	0	1.23	0.00475	0.09768	4710	332	5789	290	CGI-90 protein
1 5aza v control	1	No	no	Up	CGREF1	Hs.546335	NM_006569	10669	205937_at	-0.25	2.54	0.00107	0.07556	439	98	1113	142	Cell growth regulator with EF hand domain 1
3 5aza/TSA v control	1	No	no	Up	CGREF1	Hs.546335	NM_006569	10669	205937_at	-0.25	3.12	0.00047	0.03987	439	98	1372	196	Cell growth regulator with EF hand domain 1
3 5aza/TSA v control	0	No	no	Down	CHC1	Hs.469723	NM_001269	1104	215011_at	0	-1.46	0.00456	0.0969	850	93	582	71	RNA, U17D small nucleolar
2 TSA v control	0	No	no	Down	CHC1L	Hs.25447	NM_001268	1102	204759_at	0	-1.52	0.04091	0.55142	487	126	320	46	Chromosome condensation 1-like
1 5aza v control	1	No	no	Down	CHCHD1	Hs.181174		118487	226896_at	0	-1.37	0.00483	0.13071	5695	246	4172	411	Coiled-coil-helix-coiled-coil-helix domain containing 1
3 5aza/TSA v control	1	No	no	Down	CHCHD1	Hs.181174		118487	226896_at	0	-1.34	0.00506	0.1001	5695	246	4242	414	Coiled-coil-helix-coiled-coil-helix domain containing 1
2 TSA v control	0	No	no	Up	CHCHD2	Hs.389996	NM_016139	51142	217720_at	0	1.22	0.01083	0.45959	31862	2148	38730	3102	Coiled-coil-helix-coiled-coil-helix domain containing 2
1 5aza v control	1	No	no	Down	CHCHD3	Hs.131434	NM_017812	54927	217972_at	0	-1.41	0.01386	0.19569	5023	600	3562	99	Coiled-coil-helix-coiled-coil-helix domain containing 3
3 5aza/TSA v control	1	No	no	Down	CHCHD3	Hs.131434	NM_017812	54927	217972_at	0	-1.41	0.00788	0.12026	5023	600	3557	196	Coiled-coil-helix-coiled-coil-helix domain containing 3
2 TSA v control	0	No	no	Up	CHCHD5	Hs.375707	NM_032309	84269	223479_s_at	0	1.4	0.0109	0.45959	1307	179	1833	226	Coiled-coil-helix-coiled-coil-helix domain containing 5
1 5aza v control	1	No	no	Down	CHCHD6	Hs.518119	NM_032343	84303	224462_s_at	0.625	-1.41	0.00242	0.10085	960	80	680	78	Coiled-coil-helix-coiled-coil-helix domain containing 6
3 5aza/TSA v control	1	No	no	Down	CHCHD6	Hs.518119	NM_032343	84303	224462_s_at	0.75	-1.34	0.03847	0.22753	960	80	717	128	Coiled-coil-helix-coiled-coil-helix domain containing 6
3 5aza/TSA v control	0	No	no	Down	CHD1	Hs.519474	NM_001270	1105	235791_x_at	0	-1.32	0.01045	0.13427	3401	413	2570	246	Chromodomain helicase DNA binding protein 1
1 5aza v control	1	No	no	Up	CHD2	Hs.546244	NM_001271	1106	1554014_at	0	1.38	0.04836	0.32188	854	166	1178	223	Chromodomain helicase DNA binding protein 2
3 5aza/TSA v control	1	yes	no	Up	CHD2	Hs.546244	NM_001271	1106	203461_at	-0.5	1.43	0.00876	0.12426	333	45	477	29	Chromodomain helicase DNA binding protein 2
3 5aza/TSA v control	1	yes	no	Up	CHD2	Hs.546244	NM_001271	1106	1554014_at	0	1.57	0.03013	0.20622	854	166	1338	361	Chromodomain helicase DNA binding protein 2
2 TSA v control	0	No	no	Down	CHD6	Hs.371979	NM_032221	84181	225026_at	0	-1.22	0.03395	0.54498	2461	263	2018	199	Chromodomain helicase DNA binding protein 6
2 TSA v control	1	No	no	Down	CHD7	Hs.397426		55636	222755_s_at	-0.25	-1.5	0.03824	0.54694	1161	108	774	208	chromodomain helicase DNA binding protein 7
3 5aza/TSA v control	1	yes	no	Down	CHD7	Hs.397426		55636	222755_s_at	0.375	-1.43	0.01338	0.14889	1161	108	814	136	chromodomain helicase DNA binding protein 7
3 5aza/TSA v control	1	yes	no	Down	CHD7	Hs.397426		55636	226123_at	0.75	-1.4	0.00021	0.02714	2702	170	1931	107	chromodomain helicase DNA binding protein 7
3 5aza/TSA v control	1	yes	no	Down	CHD7	Hs.397426		55636	218829_s_at	0	-1.48	0.02525	0.18966	3370	737	2281	371	chromodomain helicase DNA binding protein 7
3 5aza/TSA v control	0	No	no	Up	CHDH	Hs.126688	NM_018397	55349	229954_at	0	1.18	0.00674	0.11204	3550	191	4202	262	Choline dehydrogenase
3 5aza/TSA v control	1	No	yes	Up	CHGA	Hs.150793	NM_001275	1113	204697_s_at	-1	3.03	0.01164	0.14034	214	38	648	267	Chromogranin A (parathyroid secretory protein 1)
3 5aza/TSA v control	1	No	no	Up	CHGB	Hs.516874	NM_001819	1114	204260_at	-0.625	1.59	0.00375	0.08967	587	85	936	95	Chromogranin B (secretogranin 1)
3 5aza/TSA v control	0	No	no	Down	CHKA	Hs.77221	NM_001277	1119	204233_s_at	0	-1.36	0.00513	0.1007	4505	416	3321	353	Choline kinase alpha
1 5aza v control	1	No	no	Down	CHPF	Hs.516711	NM_024536	79586	202175_at	0	-1.19	0.04799	0.32123	1736	183	1464	126	Chondroitin polymerizing factor
2 TSA v control	0	No	no	Up	CHPT1	Hs.293077	NM_020244	56994	221675_s_at	0	1.26	0.01897	0.50875	9913	987	12473	267	Choline phosphotransferase 1
1 5aza v control	1	No	no	Down	CHST5	Hs.156784	NM_024533	23563	64900_at	0	-1.31	0.00634	0.14294	801	76	612	55	Carbohydrate (N-acetylglucosamine 6-O) sulfotransferase 5
3 5aza/TSA v control	1	No	no	Down	CHST5	Hs.156784	NM_024533	23563	64900_at	0	-1.33	0.02418	0.18552	801	76	604	96	Carbohydrate (N-acetylglucosamine 6-O) sulfotransferase 5
1 5aza v control	1	yes	no	Down	CHST9	Hs.44584	NM_031422	83539	223737_x_at	1	-1.53	0.00539	0.13493	1323	183	863	121	Carbohydrate (N-acetylgalactosamine 4-0) sulfotransferase 9
1 5aza v control	1	yes	no	Down	CHST9	Hs.44584	NM_031422	83539	224400_s_at	0.625	-1.51	0.00481	0.13071	1657	167	1095	148	Carbohydrate (N-acetylgalactosamine 4-0) sulfotransferase 9
3 5aza/TSA v control	1	yes	no	Down	CHST9	Hs.44584	NM_031422	83539	223737_x_at	0.625	-1.48	0.01897	0.16815	1323	183	894	153	Carbohydrate (N-acetylgalactosamine 4-0) sulfotransferase 9
3 5aza/TSA v control	1	yes	no	Down	CHST9	Hs.44584	NM_031422	83539	224400_s_at	0.375	-1.47	0.00128	0.06127	1657	167	1129	102	Carbohydrate (N-acetylgalactosamine 4-0) sulfotransferase 9
1 5aza v control	0	No	no	Down	ch-TOG	Hs.201253	NM_014756	9793	1555278_a_at	0	-1.17	0.03557	0.28389	4499	409	3844	144	KIAA0097 gene product
2 TSA v control	1	No	no	Up	CIAPIN1	Hs.4900	NM_020313	57019	208968_s_at	0	1.17	0.03458	0.54498	4930	444	5773	451	Cytokine induced apoptosis inhibitor 1
3 5aza/TSA v control	1	No	no	Up	CIAPIN1	Hs.4900	NM_020313	57019	208424_s_at	0	1.35	0.004	0.09157	1879	111	2538	256	Cytokine induced apoptosis inhibitor 1
1 5aza v control	1	No	no	Up	CIDEB	Hs.448590	NM_014430	27141	221188_s_at	0	2.45	0.00032	0.04731	3867	398	9461	1549	Cell death-inducing DFFA-like effector b
2 TSA v control	1	No	no	Up	CIDEB	Hs.448590	NM_014430	27141	221188_s_at	0	1.35	0.00387	0.40234	3867	398	5215	402	Cell death-inducing DFFA-like effector b
3 5aza/TSA v control	1	No	no	Up	CIDEB	Hs.448590	NM_014430	27141	221188_s_at	0	2.41	6e-05	0.01787	3867	398	9311	1266	Cell death-inducing DFFA-like effector b
2 TSA v control	1	No	no	Up	CIRH1A	Hs.461113	NM_032830	84916	230656_s_at	0	1.15	0.00877	0.45311	5366	98	6194	353	Cirrhosis, autosomal recessive 1A (cirhin)
3 5aza/TSA v control	1	No	no	Down	CIRH1A	Hs.461113	NM_032830	84916	230656_s_at	0	-1.22	0.02603	0.19286	5366	98	4398	416	Cirrhosis, autosomal recessive 1A (cirhin)
1 5aza v control	1	No	no	Up	CKLFSF4	Hs.325825	NM_181521	146223	225009_at	0	1.24	0.00483	0.13071	4618	57	5745	325	Chemokine-like factor super family 4
2 TSA v control	0	yes	no	Down	CKLFSF6	Hs.380627	NM_017801	54918	223047_at	0	-1.21	0.03134	0.53772	5976	257	4943	540	Chemokine-like factor super family 6
2 TSA v control	0	yes	no	Down	CKLFSF6	Hs.380627	NM_017801	54918	217947_at	0	-1.2	0.00635	0.44516	11113	327	9237	581	Chemokine-like factor super family 6
3 5aza/TSA v control	0	No	no	Down	CKLFSF7	Hs.440494	NM_181472	112616	226017_at	0	-1.13	0.02509	0.18925	3532	140	3124	204	Chemokine-like factor super family 7
3 5aza/TSA v control	0	No	no	Down	CKLFSF8	Hs.154986	NM_178868	152189	235099_at	0	-1.15	0.03755	0.22575	1641	131	1429	96	Chemokine-like factor super family 8
3 5aza/TSA v control	0	No	no	Up	CKMT1	Hs.425633	NM_020990	1159	202712_s_at	-0.5	1.71	0.00809	0.12181	246	24	420	81	Creatine kinase, mitochondrial 1 (ubiquitous)
3 5aza/TSA v control	0	No	no	Down	CLASP2	Hs.108614		23122	212306_at	0	-1.14	0.04507	0.24547	2720	175	2380	201	Cytoplasmic linker associated protein 2
1 5aza v control	1	No	no	Up	CLCN3	Hs.481186	NM_173872	1182	201735_s_at	0	1.16	0.0374	0.29098	2463	177	2870	256	Chloride channel 3
3 5aza/TSA v control	1	No	no	Up	CLCN3	Hs.481186	NM_173872	1182	201735_s_at	0	1.19	0.03925	0.2299	2463	177	2942	321	Chloride channel 3
2 TSA v control	0	yes	no	Up	CLDN1	Hs.439060	NM_021101	9076	218182_s_at	0	1.29	0.00267	0.39491	2325	169	3009	227	Claudin 1
2 TSA v control	0	yes	no	Up	CLDN1	Hs.439060	NM_021101	9076	222549_at	0	1.28	0.04161	0.5516	7999	547	10240	1536	Claudin 1
1 5aza v control	1	No	no	Up	CLDN11	Hs.31595	NM_005602	5010	228335_at	0	1.43	0.03523	0.28245	1039	226	1483	228	Claudin 11 (oligodendrocyte transmembrane protein)
2 TSA v control	1	No	no	Up	CLDN11	Hs.31595	NM_005602	5010	228335_at	0	1.44	0.04007	0.55142	1039	226	1497	270	Claudin 11 (oligodendrocyte transmembrane protein)
3 5aza/TSA v control	1	No	no	Up	CLDN11	Hs.31595	NM_005602	5010	228335_at	0	1.61	0.01787	0.16419	1039	226	1672	306	Claudin 11 (oligodendrocyte transmembrane protein)
1 5aza v control	1	No	no	Down	CLDN12	Hs.258576	NM_012129	9069	223249_at	0	-1.3	0.00034	0.04731	5001	250	3839	134	Claudin 12
2 TSA v control	1	No	no	Down	CLDN12	Hs.258576	NM_012129	9069	223249_at	0	-1.17	0.01949	0.51192	5001	250	4258	357	Claudin 12
3 5aza/TSA v control	1	No	no	Down	CLDN12	Hs.258576	NM_012129	9069	223249_at	0	-1.38	0.0015	0.06422	5001	250	3626	331	Claudin 12
3 5aza/TSA v control	0	No	no	Up	CLDN19	Hs.496270	NM_148960	149461	1554805_at	0	1.55	0.02712	0.1963	369	90	570	55	Claudin 19
1 5aza v control	0	No	no	Up	CLDN23	Hs.183617	NM_194284	137075	228706_s_at	-0.5	4.75	0.03537	0.28291	18	15	85	15	Claudin 23
1 5aza v control	1	yes	no	Up	CLDN6	Hs.533779	NM_021195	9074	208474_at	-0.5	2.16	0.01103	0.1795	426	112	920	289	Claudin 6
1 5aza v control	1	yes	no	Up	CLDN6	Hs.533779	NM_021195	9074	237810_at	0	2.08	0.01108	0.17977	521	145	1087	333	Claudin 6
2 TSA v control	1	yes	no	Up	CLDN6	Hs.533779	NM_021195	9074	208474_at	-0.375	1.73	0.02765	0.52789	426	112	737	192	Claudin 6
2 TSA v control	1	yes	no	Up	CLDN6	Hs.533779	NM_021195	9074	237810_at	0	1.64	0.03517	0.54498	521	145	855	170	Claudin 6
3 5aza/TSA v control	1	yes	no	Up	CLDN6	Hs.533779	NM_021195	9074	208474_at	-0.5	2.19	0.03013	0.20622	426	112	931	348	Claudin 6
3 5aza/TSA v control	1	yes	no	Up	CLDN6	Hs.533779	NM_021195	9074	237810_at	0	2.23	0.0118	0.14118	521	145	1163	367	Claudin 6
1 5aza v control	1	No	no	Down	CLGN	Hs.86368	NM_004362	1047	205830_at	0	-1.7	0.00614	0.1414	2628	515	1546	235	Calmegin
3 5aza/TSA v control	1	No	no	Down	CLGN	Hs.86368	NM_004362	1047	205830_at	0	-1.73	0.00646	0.11078	2628	515	1516	205	Calmegin
1 5aza v control	1	No	no	Down	CLIC1	Hs.414565	NM_001288	1192	208659_at	0	-1.23	0.03794	0.29252	24323	2806	19851	429	Chloride intracellular channel 1
1 5aza v control	1	No	no	Down	CLIC4	Hs.440544	NM_013943	25932	201560_at	0	-1.39	0.00118	0.07737	9704	680	7005	229	Chloride intracellular channel 4
2 TSA v control	1	No	no	Down	CLIC4	Hs.440544	NM_013943	25932	201560_at	0	-1.2	0.02835	0.52789	9704	680	8056	805	Chloride intracellular channel 4
3 5aza/TSA v control	1	yes	no	Down	CLIC4	Hs.440544	NM_013943	25932	201559_s_at	0	-1.42	0.01883	0.16761	3350	529	2363	341	Chloride intracellular channel 4
3 5aza/TSA v control	1	yes	no	Down	CLIC4	Hs.440544	NM_013943	25932	201560_at	0	-1.38	0.0006	0.04384	9704	680	7012	322	Chloride intracellular channel 4
2 TSA v control	0	No	no	Down	CLK1	Hs.433732	NM_004071	1195	214683_s_at	0	-1.33	0.03901	0.54866	3920	571	2950	499	CDC-like kinase 1
1 5aza v control	0	No	no	Up	CLN2	Hs.523454	NM_000391	1200	200742_s_at	0	1.24	0.00103	0.07503	3183	94	3951	219	Ceroid-lipofuscinosis, neuronal 2, late infantile (Jansky-Bielschowsky disease)
1 5aza v control	1	No	no	Up	CLN3	Hs.446747	NM_000086	1201	209275_s_at	0	1.32	0.01085	0.17865	1596	179	2104	225	Ceroid-lipofuscinosis, neuronal 3, juvenile (Batten, Spielmeyer-Vogt disease)
3 5aza/TSA v control	1	No	no	Up	CLN3	Hs.446747	NM_000086	1201	209275_s_at	0	1.53	0.01249	0.14494	1596	179	2444	421	Ceroid-lipofuscinosis, neuronal 3, juvenile (Batten, Spielmeyer-Vogt disease)
1 5aza v control	1	yes	no	Up	CLN5	Hs.30213	NM_006493	1203	204085_s_at	0	1.56	0.01017	0.1735	555	88	866	159	Ceroid-lipofuscinosis, neuronal 5
1 5aza v control	1	yes	no	Up	CLN5	Hs.30213	NM_006493	1203	204084_s_at	0	1.49	0.02296	0.23874	1402	281	2086	367	Ceroid-lipofuscinosis, neuronal 5
3 5aza/TSA v control	1	yes	no	Up	CLN5	Hs.30213	NM_006493	1203	204085_s_at	0	1.32	0.03017	0.20622	555	88	732	48	Ceroid-lipofuscinosis, neuronal 5
3 5aza/TSA v control	1	yes	no	Up	CLN5	Hs.30213	NM_006493	1203	204084_s_at	0	1.6	0.01388	0.15067	1402	281	2241	232	Ceroid-lipofuscinosis, neuronal 5
1 5aza v control	0	yes	no	Up	CLN6	Hs.512983	NM_017882	54982	64408_s_at	-0.125	1.78	0.03921	0.29564	262	92	467	71	Ceroid-lipofuscinosis, neuronal 6, late infantile, variant
1 5aza v control	0	yes	no	Up	CLN6	Hs.512983	NM_017882	54982	221879_at	-0.5	2.08	0.03863	0.29368	536	232	1115	348	Ceroid-lipofuscinosis, neuronal 6, late infantile, variant
2 TSA v control	0	No	no	Up	CLN8	Hs.127675	NM_018941	2055	223912_s_at	-0.125	1.38	0.02486	0.52597	1019	186	1405	181	Ceroid-lipofuscinosis, neuronal 8 (epilepsy, progressive with mental retardation)
2 TSA v control	0	No	no	Up	CLPX	Hs.113823	NM_006660	10845	204809_at	0	1.14	0.04418	0.5539	3247	290	3716	233	ClpX caseinolytic protease X homolog (E. coli)
2 TSA v control	0	No	no	Down	CLSTN1	Hs.29665	NM_014944	22883	201561_s_at	0	-1.32	0.00717	0.44516	4015	409	3039	232	Calsyntenin 1
3 5aza/TSA v control	0	No	no	Up	CLTB	Hs.484241	NM_007097	1212	206284_x_at	0.125	1.52	0.04672	0.24997	1148	198	1742	472	Clathrin, light polypeptide (Lcb)
2 TSA v control	1	yes	no	Down	CLU	Hs.436657	NM_001831	1191	208791_at	0	-1.21	0.00543	0.43692	9297	280	7698	489	Clusterin (complement lysis inhibitor, SP-40,40, sulfated glycoprotein 2, testosterone-repressed pro
2 TSA v control	1	yes	no	Down	CLU	Hs.436657	NM_001831	1191	208792_s_at	0	-1.11	0.02712	0.5268	9844	528	8897	376	Clusterin (complement lysis inhibitor, SP-40,40, sulfated glycoprotein 2, testosterone-repressed pro
3 5aza/TSA v control	0	No	no	Up	CMIP	Hs.461510	NM_198390	80790	224991_at	0.5	1.49	0.0378	0.22628	2182	556	3244	401	C-Maf-inducing protein
1 5aza v control	0	No	yes	Up	CML2	Hs.458287	NM_016347	51471	206963_s_at	-0.75	2.59	8e-05	0.03048	215	34	556	74	Putative N-acetyltransferase Camello 2
1 5aza v control	0	No	no	Up	CNDP2	Hs.149185	NM_018235	55748	217752_s_at	0	1.17	0.03956	0.29615	4815	168	5611	521	CNDP dipeptidase 2 (metallopeptidase M20 family)
3 5aza/TSA v control	0	No	no	Up	CNKSR1	Hs.16232	NM_006314	10256	204740_at	0	1.48	0.02113	0.17627	433	92	642	74	Connector enhancer of kinase suppressor of Ras 1
1 5aza v control	1	No	no	Up	CNNM2	Hs.500903	NM_199077	54805	1554522_at	0	1.31	0.03275	0.27563	461	58	604	89	Cyclin M2
3 5aza/TSA v control	1	yes	no	Up	CNNM2	Hs.500903	NM_199077	54805	209874_x_at	0	1.54	0.02058	0.17435	980	234	1506	101	Cyclin M2
3 5aza/TSA v control	1	yes	no	Up	CNNM2	Hs.500903	NM_199077	54805	1554523_a_at	-0.5	1.19	0.04403	0.2426	994	101	1180	29	Cyclin M2
3 5aza/TSA v control	1	yes	no	Up	CNNM2	Hs.500903	NM_199077	54805	206818_s_at	0	1.27	0.02065	0.17455	998	122	1267	123	Cyclin M2
1 5aza v control	1	No	no	Up	CNNM3	Hs.150895	NM_199078	26505	220739_s_at	0	1.26	0.02425	0.24411	2074	227	2614	276	Cyclin M3
3 5aza/TSA v control	1	No	no	Up	CNNM3	Hs.150895	NM_199078	26505	220739_s_at	0	1.28	0.0167	0.16013	2074	227	2664	283	Cyclin M3
3 5aza/TSA v control	0	No	no	Up	CNO	Hs.7570	NM_018366	55330	223431_at	0	1.38	0.04585	0.24786	2317	302	3186	589	Cappuccino
3 5aza/TSA v control	0	No	no	Down	CNOT10	Hs.444851	NM_015442	25904	223219_s_at	0	-1.22	0.02318	0.18241	1266	113	1039	97	CCR4-NOT transcription complex, subunit 10
1 5aza v control	1	No	no	Up	CNOT3	Hs.343571		4849	229143_at	0	1.49	0.02308	0.23931	256	58	381	52	CCR4-NOT transcription complex, subunit 3
3 5aza/TSA v control	1	No	no	Up	CNOT3	Hs.343571		4849	203239_s_at	0	1.33	0.01926	0.16925	588	77	780	89	CCR4-NOT transcription complex, subunit 3
1 5aza v control	1	No	no	Down	CNOT4	Hs.490224	NM_013316	4850	203291_at	0	-1.25	0.01528	0.20566	1188	115	953	85	CCR4-NOT transcription complex, subunit 4
3 5aza/TSA v control	1	No	no	Down	CNOT4	Hs.490224	NM_013316	4850	203291_at	0	-1.39	0.00275	0.08113	1188	115	852	83	CCR4-NOT transcription complex, subunit 4
1 5aza v control	1	No	no	Up	CNOT6L	Hs.183085	NM_144571	246175	226153_s_at	0	1.29	0.0335	0.27683	3623	507	4679	580	CCR4-NOT transcription complex, subunit 6-like
3 5aza/TSA v control	1	No	no	Up	CNOT6L	Hs.183085	NM_144571	246175	227119_at	0	1.22	0.03079	0.20798	1359	103	1663	183	CCR4-NOT transcription complex, subunit 6-like
3 5aza/TSA v control	0	No	no	Up	CNOT8	Hs.26703	NM_004779	9337	202162_s_at	0	1.09	0.03061	0.20755	2796	139	3059	123	CCR4-NOT transcription complex, subunit 8
3 5aza/TSA v control	0	No	no	Down	CNTNAP1	Hs.408730	NM_003632	8506	219400_at	0.75	-1.88	0.00867	0.12404	693	136	369	80	Contactin associated protein 1
1 5aza v control	1	yes	yes	Up	COBLL1	Hs.470457	NM_014900	22837	211032_at	-0.875	2.45	0.00106	0.07544	89	11	218	50	COBL-like 1
1 5aza v control	1	yes	no	Up	COBLL1	Hs.470457	NM_014900	22837	203642_s_at	0	1.34	0.00138	0.08312	4261	332	5707	399	COBL-like 1
2 TSA v control	1	yes	no	Up	COBLL1	Hs.470457	NM_014900	22837	211032_at	-0.5	1.81	0.00364	0.40234	89	11	161	33	COBL-like 1
2 TSA v control	1	yes	no	Up	COBLL1	Hs.470457	NM_014900	22837	203641_s_at	0	1.55	0.00667	0.44516	1677	89	2601	430	COBL-like 1
2 TSA v control	1	yes	no	Up	COBLL1	Hs.470457	NM_014900	22837	203642_s_at	0	1.54	0.00992	0.45427	4261	332	6548	1071	COBL-like 1
3 5aza/TSA v control	1	yes	yes	Up	COBLL1	Hs.470457	NM_014900	22837	211032_at	-0.75	2.39	0.00042	0.0385	89	11	214	38	COBL-like 1
3 5aza/TSA v control	1	yes	no	Up	COBLL1	Hs.470457	NM_014900	22837	203641_s_at	0	1.23	0.02965	0.20446	1677	89	2065	229	COBL-like 1
3 5aza/TSA v control	1	yes	no	Up	COBLL1	Hs.470457	NM_014900	22837	203642_s_at	0	1.27	0.00857	0.12382	4261	332	5415	515	COBL-like 1
1 5aza v control	0	yes	no	Down	COCH	Hs.21016	NM_004086	1690	1554242_a_at	0	-1.35	0.02567	0.25092	4285	683	3180	205	Coagulation factor C homolog, cochlin (Limulus polyphemus)
1 5aza v control	0	yes	no	Down	COCH	Hs.21016	NM_004086	1690	205229_s_at	0	-1.3	0.0112	0.18016	8499	982	6532	423	Coagulation factor C homolog, cochlin (Limulus polyphemus)
3 5aza/TSA v control	0	No	no	Down	COG2	Hs.211800	NM_007357	22796	203073_at	0	-1.22	0.04554	0.24671	2820	350	2309	199	Component of oligomeric golgi complex 2
3 5aza/TSA v control	0	No	no	Up	COG4	Hs.208680	NM_145818	25839	212189_s_at	0	1.25	0.03464	0.21755	1816	186	2267	277	Component of oligomeric golgi complex 4
1 5aza v control	1	yes	no	Down	COG5	Hs.239631	NM_181733	10466	203629_s_at	0	-1.4	0.00046	0.05618	1557	103	1109	55	Component of oligomeric golgi complex 5
1 5aza v control	1	yes	no	Down	COG5	Hs.239631	NM_181733	10466	203630_s_at	0	-1.24	0.00788	0.15927	3453	159	2794	239	Component of oligomeric golgi complex 5
3 5aza/TSA v control	1	yes	no	Down	COG5	Hs.239631	NM_181733	10466	203629_s_at	0	-1.34	0.02696	0.1961	1557	103	1165	196	Component of oligomeric golgi complex 5
3 5aza/TSA v control	1	yes	no	Down	COG5	Hs.239631	NM_181733	10466	203630_s_at	0	-1.21	0.03244	0.21179	3453	159	2851	318	Component of oligomeric golgi complex 5
1 5aza v control	1	No	no	Down	COH1	Hs.191540	NM_184042	157680	213243_at	0	-1.44	0.01061	0.17693	2180	289	1516	213	Cohen syndrome 1
3 5aza/TSA v control	1	No	no	Down	COH1	Hs.191540	NM_184042	157680	213243_at	0	-1.63	0.01377	0.1502	2180	289	1339	327	Cohen syndrome 1
3 5aza/TSA v control	0	No	no	Up	COL14A1	Hs.512555		7373	212865_s_at	-0.5	4.53	0.02119	0.17643	24	19	108	60	collagen, type XIV, alpha 1 (undulin)
2 TSA v control	0	No	no	Down	COL18A1	Hs.517356	NM_130445	80781	209082_s_at	0	-1.36	0.04431	0.5539	1305	211	961	159	Collagen, type XVIII, alpha 1
1 5aza v control	1	No	yes	Up	COL21A1	Hs.47629	NM_030820	81578	208096_s_at	-1	26.76	0.00207	0.09647	67	42	1781	245	Collagen, type XXI, alpha 1
3 5aza/TSA v control	1	No	yes	Up	COL21A1	Hs.47629	NM_030820	81578	208096_s_at	-1	27.35	0.00204	0.07238	67	42	1820	255	Collagen, type XXI, alpha 1
2 TSA v control	1	No	no	Down	COL27A1	Hs.494892	NM_032888	85301	225292_at	0	-1.33	0.04159	0.5516	2190	364	1644	134	Collagen, type XXVII, alpha 1
3 5aza/TSA v control	1	yes	no	Down	COL27A1	Hs.494892	NM_032888	85301	237452_at	0.125	-1.47	0.04982	0.25704	637	106	435	118	Collagen, type XXVII, alpha 1
3 5aza/TSA v control	1	yes	no	Down	COL27A1	Hs.494892	NM_032888	85301	225292_at	0	-1.47	0.04457	0.24407	2190	364	1486	364	Collagen, type XXVII, alpha 1
3 5aza/TSA v control	1	yes	no	Down	COL27A1	Hs.494892	NM_032888	85301	225288_at	0	-1.59	0.01403	0.15093	4896	830	3081	684	Collagen, type XXVII, alpha 1
3 5aza/TSA v control	1	yes	no	Down	COL27A1	Hs.494892	NM_032888	85301	225293_at	0	-1.46	0.02684	0.19587	7585	1213	5195	1147	Collagen, type XXVII, alpha 1
2 TSA v control	0	yes	no	Down	COL2A1	Hs.408182	NM_033150	1280	217404_s_at	0.75	-2.51	0.02656	0.52626	876	290	349	167	Collagen, type II, alpha 1 (primary osteoarthritis, spondyloepiphyseal dysplasia, congenital)
2 TSA v control	0	yes	no	Down	COL2A1	Hs.408182	NM_033150	1280	213492_at	0	-1.91	0.01928	0.51191	2204	667	1151	283	Collagen, type II, alpha 1 (primary osteoarthritis, spondyloepiphyseal dysplasia, congenital)
1 5aza v control	0	No	yes	Up	COL4A2	Hs.508716	NM_001846	1284	211964_at	-0.75	1.99	0.00023	0.04267	220	29	439	52	Collagen, type IV, alpha 2
3 5aza/TSA v control	0	No	no	Down	COL4A6	Hs.145586	NM_033641	1288	213992_at	0	-1.25	0.03781	0.22628	1538	120	1226	175	Collagen, type IV, alpha 6
1 5aza v control	0	No	no	Down	COL6A1	Hs.474053	NM_001848	1291	213428_s_at	0.125	-1.47	0.01379	0.19555	905	111	616	101	Collagen, type VI, alpha 1
1 5aza v control	1	No	yes	Up	COLEC11	Hs.32603	NM_199235	78989	219873_at	-1	1.99	0.00941	0.16927	551	146	1096	283	Collectin sub-family member 11
3 5aza/TSA v control	1	No	yes	Up	COLEC11	Hs.32603	NM_199235	78989	219873_at	-1	1.86	0.01246	0.14492	551	146	1025	102	Collectin sub-family member 11
1 5aza v control	1	No	no	Down	COMMD10	Hs.483136	NM_016144	51397	1569167_at	0	-1.52	0.02879	0.26118	580	78	383	92	COMM domain containing 10
3 5aza/TSA v control	1	No	no	Down	COMMD10	Hs.483136	NM_016144	51397	1569167_at	0	-1.79	0.0432	0.23981	580	78	324	130	COMM domain containing 10
1 5aza v control	1	No	no	Down	COMMD2	Hs.432729	NM_016094	51122	223491_at	0	-1.47	0.04606	0.3152	3588	863	2443	354	COMM domain containing 2
3 5aza/TSA v control	0	No	no	Up	COMMD3	Hs.534398	NM_012071	23412	218048_at	0	1.27	0.04234	0.23753	4014	547	5105	639	COMM domain containing 3
3 5aza/TSA v control	0	No	no	Up	COMP	Hs.1584	NM_000095	1311	205713_s_at	-0.625	2.31	0.01562	0.15619	140	47	323	139	Cartilage oligomeric matrix protein
2 TSA v control	0	yes	no	Up	COMT	Hs.370408	NM_007310	1312	208817_at	0	1.2	0.03808	0.54694	4810	538	5756	209	Catechol-O-methyltransferase
2 TSA v control	0	yes	no	Up	COMT	Hs.370408	NM_007310	1312	208818_s_at	0	1.17	0.00426	0.40359	9405	507	11046	543	Catechol-O-methyltransferase
3 5aza/TSA v control	0	No	no	Up	COMTD1	Hs.355333	NM_144589	118881	226870_at	0	1.53	0.02408	0.18526	551	108	845	169	Catechol-O-methyltransferase domain containing 1
2 TSA v control	0	No	no	Up	COPE	Hs.10326	NM_199444	11316	201264_at	0	1.19	0.0035	0.40234	6378	298	7562	429	Coatomer protein complex, subunit epsilon
1 5aza v control	0	No	yes	Up	COPl	Hs.348365	NM_052889	114769	1552703_s_at	-0.75	2	0.01312	0.1921	182	49	364	108	CARD only protein
3 5aza/TSA v control	0	No	no	Down	COPS2	Hs.369614	NM_004236	9318	202467_s_at	0	-1.09	0.0003	0.03308	12291	215	11291	163	COP9 constitutive photomorphogenic homolog subunit 2 (Arabidopsis)
3 5aza/TSA v control	0	No	no	Up	COPS7A	Hs.530823	NM_016319	50813	209029_at	0	1.15	0.00652	0.11094	2281	117	2633	129	COP9 constitutive photomorphogenic homolog subunit 7A (Arabidopsis)
3 5aza/TSA v control	0	No	no	Up	COQ4	Hs.98541	NM_016035	51117	228931_at	-0.25	1.52	0.01948	0.17017	1084	238	1650	267	Coenzyme Q4 homolog (yeast)
1 5aza v control	1	No	no	Up	COQ6	Hs.280822	NM_182480	51004	226594_at	0	1.58	0.00473	0.12984	2039	296	3219	189	Coenzyme Q6 homolog (yeast)
3 5aza/TSA v control	1	No	no	Up	COQ6	Hs.280822	NM_182480	51004	226594_at	0	1.45	0.01398	0.15092	2039	296	2957	445	Coenzyme Q6 homolog (yeast)
3 5aza/TSA v control	0	yes	no	Up	COQ7	Hs.157113	NM_016138	10229	209745_at	-0.5	1.22	0.00991	0.13092	766	60	934	33	Coenzyme Q7 homolog, ubiquinone (yeast)
3 5aza/TSA v control	0	yes	no	Up	COQ7	Hs.157113	NM_016138	10229	209746_s_at	0	1.24	0.0458	0.24761	1472	173	1823	229	Coenzyme Q7 homolog, ubiquinone (yeast)
3 5aza/TSA v control	0	yes	no	Up	COQ7	Hs.157113	NM_016138	10229	210820_x_at	0	1.37	0.01059	0.13519	1492	218	2042	156	Coenzyme Q7 homolog, ubiquinone (yeast)
3 5aza/TSA v control	0	No	no	Down	CORO2A	Hs.113094	NM_052820	7464	227177_at	0	-1.42	0.03054	0.20732	1516	300	1069	83	Coronin, actin binding protein, 2A
3 5aza/TSA v control	0	No	no	Down	COX10	Hs.462278	NM_001303	1352	203858_s_at	0	-1.56	0.02461	0.18722	2278	491	1464	196	COX10 homolog, cytochrome c oxidase assembly protein, heme A: farnesyltransferase (yeast)
2 TSA v control	0	No	no	Up	COX4I1	Hs.433419	NM_001861	1327	202698_x_at	0	1.1	0.02013	0.51324	25686	1170	28318	1172	Cytochrome c oxidase subunit IV isoform 1
2 TSA v control	1	No	no	Up	COX5B	Hs.1342	NM_001862	1329	213735_s_at	0	1.11	0.03184	0.54108	19281	695	21458	1332	Cytochrome c oxidase subunit Vb
3 5aza/TSA v control	1	No	no	Up	COX5B	Hs.1342	NM_001862	1329	213735_s_at	0	1.09	0.01799	0.16473	19281	695	20940	771	Cytochrome c oxidase subunit Vb
2 TSA v control	0	No	no	Up	COX6A1	Hs.497118	NM_004373	1337	200925_at	0	1.15	0.03667	0.54694	29286	2653	33747	1590	Cytochrome c oxidase subunit VIa polypeptide 1
3 5aza/TSA v control	0	No	no	Up	COX6B1	Hs.431668	NM_001863	1340	201441_at	0	1.25	0.03538	0.21923	11199	1343	13987	1662	Cytochrome c oxidase subunit Vib polypeptide 1 (ubiquitous)
3 5aza/TSA v control	0	No	no	Up	COX7A2	Hs.70312	NM_001865	1347	201597_at	0	1.2	0.01452	0.15252	21206	1498	25469	2094	Cytochrome c oxidase subunit VIIa polypeptide 2 (liver)
1 5aza v control	1	No	yes	Up	COX7B2	Hs.479656	NM_130902	170712	231265_at	-0.75	4.47	0.02908	0.2621	57	61	254	82	Cytochrome c oxidase subunit VIIb2
3 5aza/TSA v control	1	No	yes	Up	COX7B2	Hs.479656	NM_130902	170712	231265_at	-0.75	6.92	0.02124	0.17665	57	61	393	50	Cytochrome c oxidase subunit VIIb2
1 5aza v control	1	No	yes	Up	COX8C	Hs.128935	NM_182971	341947	231487_at	-1	3.79	0.04433	0.31062	43	29	161	50	Cytochrome c oxidase subunit 8C
3 5aza/TSA v control	1	No	yes	Up	COX8C	Hs.128935	NM_182971	341947	231487_at	-0.75	4.19	0.03973	0.23126	43	29	179	58	Cytochrome c oxidase subunit 8C
1 5aza v control	1	yes	no	Up	CP	Hs.282557	NM_000096	1356	1558034_s_at	0	1.79	0.01811	0.2189	5247	1050	9401	2564	Ceruloplasmin (ferroxidase)
1 5aza v control	1	yes	no	Up	CP	Hs.282557	NM_000096	1356	204846_at	0	1.55	0.02459	0.24572	7174	1360	11139	2416	Ceruloplasmin (ferroxidase)
2 TSA v control	1	No	no	Up	CP	Hs.282557	NM_000096	1356	1558034_s_at	0	1.51	0.01367	0.48079	5247	1050	7942	1275	Ceruloplasmin (ferroxidase)
1 5aza v control	1	No	no	Up	CP110	Hs.279912	NM_014711	9738	204662_at	0	1.24	0.01958	0.22436	1947	184	2417	243	CP110 protein
3 5aza/TSA v control	1	No	no	Up	CP110	Hs.279912	NM_014711	9738	204662_at	0	1.32	0.00597	0.10797	1947	184	2567	109	CP110 protein
1 5aza v control	0	No	no	Down	CPD	Hs.446079	NM_001304	1362	201940_at	0	-1.15	0.04095	0.29924	4135	202	3603	326	Carboxypeptidase D
3 5aza/TSA v control	0	No	no	Down	CPEB2	Hs.374216	NM_182646	132864	226939_at	0	-1.33	0.00154	0.06448	1071	77	806	57	Cytoplasmic polyadenylation element binding protein 2
1 5aza v control	0	yes	no	Up	CPEB4	Hs.127126	NM_030627	80315	224828_at	0	1.75	0.03057	0.26782	871	143	1526	502	Cytoplasmic polyadenylation element binding protein 4
1 5aza v control	0	yes	no	Up	CPEB4	Hs.127126	NM_030627	80315	224829_at	0	1.92	0.02342	0.2411	1548	264	2975	946	Cytoplasmic polyadenylation element binding protein 4
1 5aza v control	0	No	no	Up	CPNE2	Hs.339809	NM_152727	221184	225129_at	0	1.52	0.00916	0.16804	616	71	933	143	Copine II
2 TSA v control	1	No	no	Down	CPNE8	Hs.40910	NM_153634	144402	241706_at	0.25	-1.62	0.02333	0.52597	412	45	254	67	Copine VIII
3 5aza/TSA v control	1	No	no	Down	CPNE8	Hs.40910	NM_153634	144402	228365_at	0	-1.36	0.0269	0.19603	470	65	345	54	Copine VIII
3 5aza/TSA v control	0	yes	no	Down	CPS1	Hs.149252	NM_001875	1373	217564_s_at	0	-1.55	0.03511	0.21856	1847	123	1190	270	Carbamoyl-phosphate synthetase 1, mitochondrial
3 5aza/TSA v control	0	yes	no	Down	CPS1	Hs.149252	NM_001875	1373	204920_at	0	-1.23	0.00771	0.11919	2566	198	2091	112	Carbamoyl-phosphate synthetase 1, mitochondrial
2 TSA v control	0	No	no	Up	CPSF2	Hs.435675	NM_017437	53981	225994_at	0	1.32	0.02517	0.52626	2336	309	3079	420	Cleavage and polyadenylation specific factor 2, 100kDa
2 TSA v control	0	No	no	Up	CPSF3	Hs.515972	NM_016207	51692	225082_at	0	1.12	0.01454	0.48984	5835	263	6514	293	Cleavage and polyadenylation specific factor 3, 73kDa
2 TSA v control	0	No	no	Down	CPSF6	Hs.369606	NM_007007	11052	226934_at	0	-1.38	0.01471	0.48984	2622	385	1896	175	Cleavage and polyadenylation specific factor 6, 68kDa
3 5aza/TSA v control	0	No	no	Down	CPSF6	Hs.369606	NM_007007	11052	226934_at	0	-1.57	0.00874	0.12426	2622	385	1668	311	Cleavage and polyadenylation specific factor 6, 68kDa
1 5aza v control	1	yes	no	Up	CPT1A	Hs.503043	NM_001876	1374	210688_s_at	-0.25	2.2	0.00284	0.10776	216	32	473	108	Carnitine palmitoyltransferase 1A (liver)
1 5aza v control	1	yes	no	Up	CPT1A	Hs.503043	NM_001876	1374	203634_s_at	-0.25	2.77	0.01091	0.17882	228	80	631	214	Carnitine palmitoyltransferase 1A (liver)
1 5aza v control	1	yes	no	Up	CPT1A	Hs.503043	NM_001876	1374	203633_at	-0.5	2.5	0.00153	0.08637	1289	319	3224	693	Carnitine palmitoyltransferase 1A (liver)
3 5aza/TSA v control	1	yes	no	Up	CPT1A	Hs.503043	NM_001876	1374	210688_s_at	-0.25	2.25	0.00072	0.0474	216	32	486	96	Carnitine palmitoyltransferase 1A (liver)
3 5aza/TSA v control	1	yes	no	Up	CPT1A	Hs.503043	NM_001876	1374	203634_s_at	-0.25	2.87	0.00885	0.12462	228	80	656	114	Carnitine palmitoyltransferase 1A (liver)
3 5aza/TSA v control	1	yes	no	Up	CPT1A	Hs.503043	NM_001876	1374	203633_at	-0.5	2.08	0.00483	0.09853	1289	319	2679	202	Carnitine palmitoyltransferase 1A (liver)
1 5aza v control	1	No	no	Up	CPT1B	Hs.439777	NM_152247	1375	204193_at	0	1.4	0.02116	0.23296	1639	249	2287	349	Carnitine palmitoyltransferase 1B (muscle)
3 5aza/TSA v control	1	No	no	Up	CPT1B	Hs.439777	NM_152247	1375	204193_at	0	1.66	0.00214	0.07352	1639	249	2721	326	Carnitine palmitoyltransferase 1B (muscle)
2 TSA v control	0	No	no	Down	CPT2	Hs.274336	NM_000098	1376	204264_at	0	-1.29	0.04784	0.5601	1076	147	835	133	Carnitine palmitoyltransferase II
1 5aza v control	0	No	no	Down	CR1	Hs.334019	NM_000651	1378	217484_at	0	-1.18	0.04938	0.32382	281	29	239	20	Complement component (3b/4b) receptor 1, including Knops blood group system
1 5aza v control	1	No	no	Up	CRAT	Hs.12068	NM_144782	1384	209522_s_at	0	2.02	0.03386	0.27774	1248	43	2520	885	Carnitine acetyltransferase
3 5aza/TSA v control	1	No	no	Up	CRAT	Hs.12068	NM_144782	1384	209522_s_at	0	1.59	0.02691	0.19603	1248	43	1989	434	Carnitine acetyltransferase
2 TSA v control	1	No	no	Down	CREB1	Hs.516646	NM_134442	1385	204314_s_at	0	-1.08	0.02675	0.52626	5675	149	5237	235	CAMP responsive element binding protein 1
3 5aza/TSA v control	1	yes	no	Down	CREB1	Hs.516646	NM_134442	1385	214513_s_at	0	-1.26	0.02182	0.17771	1922	212	1523	162	CAMP responsive element binding protein 1
3 5aza/TSA v control	1	yes	no	Down	CREB1	Hs.516646	NM_134442	1385	204312_x_at	0	-1.27	0.03419	0.21626	3180	164	2504	353	CAMP responsive element binding protein 1
1 5aza v control	0	No	no	Down	CREB3L1	Hs.405961	NM_052854	90993	213498_at	0	-1.34	0.04755	0.32005	373	60	279	7	CAMP responsive element binding protein 3-like 1
3 5aza/TSA v control	0	No	no	Down	CREBBP	Hs.459759	NM_004380	1387	202160_at	0	-1.24	0.03645	0.22201	6809	631	5493	664	CREB binding protein (Rubinstein-Taybi syndrome)
3 5aza/TSA v control	0	No	no	Down	CREBL1	Hs.42853	NM_004381	1388	203168_at	0.25	-1.2	0.0365	0.22217	662	69	553	45	CAMP responsive element binding protein-like 1
1 5aza v control	1	No	no	Up	CREBL2	Hs.13313	NM_001310	1389	201989_s_at	0	1.51	0.01909	0.22343	1845	310	2778	546	CAMP responsive element binding protein-like 2
3 5aza/TSA v control	1	yes	no	Up	CREBL2	Hs.13313	NM_001310	1389	201988_s_at	0	1.31	0.03879	0.22847	1359	223	1779	119	CAMP responsive element binding protein-like 2
3 5aza/TSA v control	1	yes	no	Up	CREBL2	Hs.13313	NM_001310	1389	201989_s_at	0	1.51	0.00864	0.12399	1845	310	2776	296	CAMP responsive element binding protein-like 2
2 TSA v control	0	No	no	Down	CREG1	Hs.5710	NM_003851	8804	201200_at	0	-1.29	0.00392	0.40359	8693	449	6714	569	Cellular repressor of E1A-stimulated genes 1
1 5aza v control	1	No	no	Down	CRELD1	Hs.9383	NM_015513	78987	203368_at	0	-1.37	0.04122	0.30005	1323	205	965	165	Cysteine-rich with EGF-like domains 1
2 TSA v control	1	No	no	Down	CRELD1	Hs.9383	NM_015513	78987	203368_at	0	-1.43	0.02084	0.51854	1323	205	928	147	Cysteine-rich with EGF-like domains 1
3 5aza/TSA v control	1	No	no	Down	CRELD1	Hs.9383	NM_015513	78987	203368_at	0	-1.39	0.03332	0.21427	1323	205	949	173	Cysteine-rich with EGF-like domains 1
1 5aza v control	1	yes	no	Up	CRI1	Hs.255973	NM_014335	23741	208669_s_at	0	5.89	1e-05	0.01319	435	83	2565	473	CREBBP/EP300 inhibitor 1
1 5aza v control	1	yes	no	Up	CRI1	Hs.255973	NM_014335	23741	211698_at	0	4.21	0.00409	0.12405	448	32	1886	563	CREBBP/EP300 inhibitor 1
3 5aza/TSA v control	1	yes	no	Up	CRI1	Hs.255973	NM_014335	23741	208669_s_at	0	6.73	3e-05	0.01495	435	83	2928	162	CREBBP/EP300 inhibitor 1
3 5aza/TSA v control	1	yes	no	Up	CRI1	Hs.255973	NM_014335	23741	211698_at	0	4.1	1e-05	0.0076	448	32	1839	214	CREBBP/EP300 inhibitor 1
2 TSA v control	1	yes	no	Down	CRIM1	Hs.332847	NM_016441	51232	202552_s_at	0	-1.27	0.01504	0.4908	6466	742	5076	453	Cysteine-rich motor neuron 1
2 TSA v control	1	yes	no	Down	CRIM1	Hs.332847	NM_016441	51232	202551_s_at	0	-1.22	0.03823	0.54694	9116	1112	7448	435	Cysteine-rich motor neuron 1
3 5aza/TSA v control	1	yes	no	Down	CRIM1	Hs.332847	NM_016441	51232	202552_s_at	0	-1.34	0.01252	0.145	6466	742	4843	564	Cysteine-rich motor neuron 1
3 5aza/TSA v control	1	yes	no	Down	CRIM1	Hs.332847	NM_016441	51232	202551_s_at	0	-1.4	0.02778	0.19849	9116	1112	6506	1362	Cysteine-rich motor neuron 1
3 5aza/TSA v control	1	yes	no	Down	CRIM1	Hs.332847	NM_016441	51232	228496_s_at	0	-1.28	0.04134	0.23505	9970	855	7798	1187	Cysteine-rich motor neuron 1
1 5aza v control	1	yes	no	Down	CRK7	Hs.416108	NM_016507	51755	225697_at	0	-1.19	0.01382	0.19555	3660	236	3072	246	CDC2-related protein kinase 7
1 5aza v control	1	yes	no	Down	CRK7	Hs.416108	NM_016507	51755	225694_at	0	-1.39	0.0018	0.09264	5599	492	4030	348	CDC2-related protein kinase 7
3 5aza/TSA v control	1	yes	no	Down	CRK7	Hs.416108	NM_016507	51755	225697_at	0	-1.27	0.03122	0.2089	3660	236	2884	372	CDC2-related protein kinase 7
3 5aza/TSA v control	1	yes	no	Down	CRK7	Hs.416108	NM_016507	51755	225694_at	0	-1.4	0.00322	0.08546	5599	492	3990	440	CDC2-related protein kinase 7
1 5aza v control	1	No	no	Down	CRLF1	Hs.114948	NM_004750	9244	206315_at	0	-1.75	0.0092	0.16817	8269	1538	4736	1070	Cytokine receptor-like factor 1
3 5aza/TSA v control	1	No	no	Down	CRLF1	Hs.114948	NM_004750	9244	206315_at	0	-1.76	0.0064	0.11078	8269	1538	4697	926	Cytokine receptor-like factor 1
1 5aza v control	0	No	no	Down	CROC4	Hs.380027	NM_006365	10485	222301_at	0	-1.39	0.03103	0.26948	436	82	315	17	Transcriptional activator of the c-fos promoter
2 TSA v control	1	yes	no	Down	CROP	Hs.130293	NM_016424	51747	203804_s_at	0	-1.24	0.0012	0.39491	10263	465	8272	494	Cisplatin resistance-associated overexpressed protein
2 TSA v control	1	yes	no	Down	CROP	Hs.130293	NM_016424	51747	220044_x_at	0	-1.25	0.0115	0.46426	11156	1073	8958	534	Cisplatin resistance-associated overexpressed protein
3 5aza/TSA v control	1	No	no	Down	CROP	Hs.130293	NM_016424	51747	203804_s_at	0	-1.1	0.01336	0.14889	10263	465	9291	323	Cisplatin resistance-associated overexpressed protein
1 5aza v control	1	No	no	Down	CROT	Hs.125039	NM_021151	54677	231102_at	0	-1.84	0.00759	0.1553	340	69	185	19	Carnitine O-octanoyltransferase
2 TSA v control	1	No	no	Down	CROT	Hs.125039	NM_021151	54677	204573_at	0	-1.38	0.04771	0.5601	1502	321	1088	136	Carnitine O-octanoyltransferase
3 5aza/TSA v control	1	No	no	Down	CROT	Hs.125039	NM_021151	54677	231102_at	0.125	-1.65	0.04093	0.23425	340	69	206	60	Carnitine O-octanoyltransferase
1 5aza v control	0	No	no	Up	CRSP3	Hs.29679	NM_015979	9439	223947_s_at	0	1.32	0.00428	0.126	1584	144	2085	133	Cofactor required for Sp1 transcriptional activation, subunit 3, 130kDa
3 5aza/TSA v control	0	No	no	Down	CRSP7	Hs.466117	NM_004831	9441	227538_at	0	-1.51	0.03828	0.22728	2268	554	1500	174	Cofactor required for Sp1 transcriptional activation, subunit 7, 70kDa
2 TSA v control	0	No	no	Up	CRSP8	Hs.374262	NM_004269	9442	51176_at	0	1.15	0.03284	0.54492	1826	151	2104	115	Cofactor required for Sp1 transcriptional activation, subunit 8, 34kDa
3 5aza/TSA v control	1	No	no	Up	CRSP9	Hs.279902	NM_004270	9443	204349_at	0	1.33	0.03709	0.22455	1636	291	2173	207	Cofactor required for Sp1 transcriptional activation, subunit 9, 33kDa
1 5aza v control	1	No	no	Down	CRTAP	Hs.517888	NM_006371	10491	201380_at	0	-1.28	0.0022	0.09873	1417	64	1108	82	Cartilage associated protein
2 TSA v control	1	No	no	Down	CRTAP	Hs.517888	NM_006371	10491	201380_at	0	-1.17	0.0107	0.45959	1417	64	1212	76	Cartilage associated protein
3 5aza/TSA v control	1	No	no	Down	CRTAP	Hs.517888	NM_006371	10491	201380_at	0	-1.31	0.0022	0.07448	1417	64	1082	93	Cartilage associated protein
2 TSA v control	0	No	no	Up	CRYAA	Hs.184085	NM_000394	1409	210199_at	0	1.81	0.02588	0.52626	624	149	1130	382	Crystallin, alpha A
2 TSA v control	1	No	no	Down	CRYGS	Hs.376209	NM_017541	1427	223643_at	0.25	-1.21	0.03678	0.54694	429	47	354	33	Crystallin, gamma S
3 5aza/TSA v control	1	No	no	Down	CRYGS	Hs.376209	NM_017541	1427	223643_at	0	-1.19	0.04288	0.23904	429	47	360	16	Crystallin, gamma S
2 TSA v control	1	No	no	Up	CRYL1	Hs.370703	NM_015974	51084	220753_s_at	0	1.2	0.01523	0.49237	1924	128	2311	203	Crystallin, lambda 1
3 5aza/TSA v control	1	No	no	Up	CRYL1	Hs.370703	NM_015974	51084	220753_s_at	0	1.39	0.01966	0.17073	1924	128	2670	388	Crystallin, lambda 1
1 5aza v control	1	No	no	Up	CRYZ	Hs.83114	NM_001889	1429	202950_at	0	1.25	0.02793	0.25802	12575	1508	15675	1277	Crystallin, zeta (quinone reductase)
3 5aza/TSA v control	1	No	no	Up	CRYZ	Hs.83114	NM_001889	1429	202950_at	0	1.3	0.01527	0.15502	12575	1508	16405	924	Crystallin, zeta (quinone reductase)
1 5aza v control	1	yes	no	Down	CRYZL1	Hs.352671	NM_145858	9946	1554767_s_at	0	-1.63	0.04869	0.32227	569	172	350	89	Crystallin, zeta (quinone reductase)-like 1
1 5aza v control	1	yes	no	Down	CRYZL1	Hs.352671	NM_145858	9946	219767_s_at	0	-1.24	0.02849	0.26083	1421	129	1150	137	Crystallin, zeta (quinone reductase)-like 1
3 5aza/TSA v control	1	No	no	Down	CRYZL1	Hs.352671	NM_145858	9946	226151_x_at	0	-1.17	0.02741	0.19753	1567	129	1342	72	Crystallin, zeta (quinone reductase)-like 1
1 5aza v control	1	No	no	Down	CSDA	Hs.221889	NM_003651	8531	228634_s_at	0.375	-1.71	0.01737	0.21481	263	44	154	39	Cold shock domain protein A
3 5aza/TSA v control	1	No	no	Down	CSDA	Hs.221889	NM_003651	8531	228634_s_at	0.75	-1.48	0.01541	0.15555	263	44	177	20	Cold shock domain protein A
1 5aza v control	0	No	no	Up	CSE-C	Hs.10056	NM_170601	54414	224391_s_at	0	1.38	0.0292	0.26237	1937	277	2674	446	Cytosolic sialic acid 9-O-acetylesterase homolog
1 5aza v control	1	yes	no	Down	CSNK1A1	Hs.318381	NM_018548	1452	213860_x_at	0	-1.2	0.01269	0.18948	12445	1005	10344	751	casein kinase 1, alpha 1
3 5aza/TSA v control	1	yes	no	Down	CSNK1A1	Hs.318381	NM_018548	1452	206562_s_at	0	-1.32	0.00475	0.09768	6419	392	4860	478	casein kinase 1, alpha 1
3 5aza/TSA v control	1	yes	no	Down	CSNK1A1	Hs.318381	NM_018548	1452	213860_x_at	0	-1.14	0.04944	0.2559	12445	1005	10948	129	casein kinase 1, alpha 1
1 5aza v control	1	yes	no	Down	CSNK1A1	Hs.442592		1452	213086_s_at	0	-1.21	0.0328	0.27572	7814	600	6470	665	Casein kinase 1, alpha 1
3 5aza/TSA v control	1	yes	no	Down	CSNK1A1	Hs.442592		1452	240221_at	0	-1.46	0.03409	0.21624	697	143	476	100	Casein kinase 1, alpha 1
3 5aza/TSA v control	1	yes	no	Down	CSNK1A1	Hs.442592		1452	1556007_s_at	0	-1.66	0.02906	0.20262	1688	388	1014	276	Casein kinase 1, alpha 1
3 5aza/TSA v control	0	No	no	Down	CSNK1D	Hs.477070	NM_139062	1453	207945_s_at	0	-1.27	0.02234	0.17976	5178	618	4085	403	Casein kinase 1, delta
1 5aza v control	1	No	no	Down	CSNK1G2	Hs.181390	NM_001319	1455	202573_at	0	-1.23	0.03484	0.28086	1962	76	1591	198	Casein kinase 1, gamma 2
3 5aza/TSA v control	1	No	no	Down	CSNK1G2	Hs.181390	NM_001319	1455	202573_at	0	-1.22	0.00037	0.03664	1962	76	1605	65	Casein kinase 1, gamma 2
1 5aza v control	1	No	no	Down	CSNK1G3	Hs.129206	NM_004384	1456	227767_at	0	-1.28	0.0061	0.14079	3496	243	2726	28	Casein kinase 1, gamma 3
3 5aza/TSA v control	1	No	no	Down	CSNK1G3	Hs.129206	NM_004384	1456	227767_at	0	-1.22	0.01275	0.14602	3496	243	2869	250	Casein kinase 1, gamma 3
3 5aza/TSA v control	0	No	no	Down	CSNK2A1	Hs.446484	NM_177560	1457	1567014_s_at	0	-1.18	0.03927	0.22997	1587	133	1346	126	Casein kinase 2, alpha 1 polypeptide
2 TSA v control	1	No	no	Down	CSNK2A2	Hs.82201	NM_001896	1459	224922_at	0	-1.15	0.009	0.45427	5519	204	4818	261	Casein kinase 2, alpha prime polypeptide
2 TSA v control	0	No	no	Up	CSNK2B	Hs.73527	NM_001320	1460	201390_s_at	0	1.21	0.01169	0.46468	15313	1213	18589	1353	Casein kinase 2, beta polypeptide
3 5aza/TSA v control	0	No	no	Up	CST4	Hs.56319	NM_001899	1472	206994_at	-0.5	1.37	0.0486	0.25451	694	153	950	111	Cystatin S
2 TSA v control	0	No	no	Up	CSTB	Hs.695	NM_000100	1476	201201_at	0	1.22	0.02681	0.52675	9150	1070	11149	704	Cystatin B (stefin B)
3 5aza/TSA v control	0	No	no	Down	CSTF2	Hs.132370	NM_001325	1478	238821_at	0	-1.23	0.03182	0.21075	655	75	531	52	Cleavage stimulation factor, 3' pre-RNA, subunit 2, 64kDa
3 5aza/TSA v control	0	No	no	Up	CSTF3	Hs.44402	NM_001326	1479	203947_at	0	1.21	0.04242	0.23788	5027	593	6080	303	Hypothetical protein LOC283267
1 5aza v control	0	No	no	Down	CT120	Hs.154396	NM_024792	79850	218898_at	0	-1.12	0.04377	0.30828	2168	128	1940	128	Membrane protein expressed in epithelial-like lung adenocarcinoma
2 TSA v control	0	yes	no	Up	CTBP1	Hs.208597	NM_001328	1487	203392_s_at	0	1.19	0.0121	0.46634	7380	422	8799	689	C-terminal binding protein 1
2 TSA v control	0	yes	no	Up	CTBP1	Hs.208597	NM_001328	1487	212863_x_at	0	1.13	0.01427	0.48909	8038	438	9061	149	C-terminal binding protein 1
1 5aza v control	1	yes	no	Up	CTBP2	Hs.501345	NM_022802	1488	201218_at	-0.625	2.08	0.02544	0.24994	189	71	394	122	C-terminal binding protein 2
1 5aza v control	1	yes	no	Up	CTBP2	Hs.501345	NM_022802	1488	201220_x_at	0	1.27	0.00121	0.07899	1274	74	1614	95	C-terminal binding protein 2
3 5aza/TSA v control	1	yes	no	Up	CTBP2	Hs.501345	NM_022802	1488	201218_at	-0.625	2.22	0.00994	0.13098	189	71	420	98	C-terminal binding protein 2
3 5aza/TSA v control	1	yes	no	Up	CTBP2	Hs.501345	NM_022802	1488	210835_s_at	-0.25	1.48	0.04016	0.23235	470	83	696	148	C-terminal binding protein 2
3 5aza/TSA v control	1	yes	no	Up	CTBP2	Hs.501345	NM_022802	1488	201220_x_at	0	1.52	0.00432	0.09455	1274	74	1931	257	C-terminal binding protein 2
1 5aza v control	1	No	no	Down	CTCF	Hs.368367	NM_006565	10664	202521_at	0	-1.23	0.0061	0.14076	6107	436	4977	136	CCCTC-binding factor (zinc finger protein)
3 5aza/TSA v control	1	No	no	Down	CTCF	Hs.368367	NM_006565	10664	202521_at	0	-1.19	0.01027	0.13308	6107	436	5135	238	CCCTC-binding factor (zinc finger protein)
1 5aza v control	1	No	no	Up	CTDSP1	Hs.444468	NM_182642	58190	217844_at	0	1.28	0.04052	0.29837	3361	399	4301	613	CTD (carboxy-terminal domain, RNA polymerase II, polypeptide A) small phosphatase 1
2 TSA v control	1	No	no	Up	CTDSP1	Hs.444468	NM_182642	58190	217844_at	0	1.3	0.01223	0.46847	3361	399	4363	205	CTD (carboxy-terminal domain, RNA polymerase II, polypeptide A) small phosphatase 1
3 5aza/TSA v control	1	No	no	Up	CTDSP1	Hs.444468	NM_182642	58190	217844_at	0	1.47	0.0152	0.15464	3361	399	4941	893	CTD (carboxy-terminal domain, RNA polymerase II, polypeptide A) small phosphatase 1
1 5aza v control	1	yes	no	Down	CTH	Hs.19904	NM_153742	1491	206085_s_at	0	-2.74	0.01093	0.17885	1508	512	552	112	Cystathionase (cystathionine gamma-lyase)
1 5aza v control	1	yes	no	Down	CTH	Hs.19904	NM_153742	1491	217127_at	0	-2.72	0.00974	0.17073	4476	1525	1644	687	Cystathionase (cystathionine gamma-lyase)
3 5aza/TSA v control	1	yes	no	Down	CTH	Hs.19904	NM_153742	1491	206085_s_at	0	-2.69	0.00694	0.1134	1508	512	561	179	Cystathionase (cystathionine gamma-lyase)
3 5aza/TSA v control	1	yes	no	Down	CTH	Hs.19904	NM_153742	1491	217127_at	0	-2.86	0.00922	0.12674	4476	1525	1566	279	Cystathionase (cystathionine gamma-lyase)
1 5aza v control	1	yes	yes	Up	CTLA4	Hs.247824	NM_005214	1493	236341_at	-1	6.65	0.0469	0.31769	82	75	544	121	Cytotoxic T-lymphocyte-associated protein 4
1 5aza v control	1	yes	no	Up	CTLA4	Hs.247824	NM_005214	1493	231794_at	-0.625	1.83	0.00994	0.17161	130	19	238	57	Cytotoxic T-lymphocyte-associated protein 4
3 5aza/TSA v control	1	No	no	Up	CTLA4	Hs.247824	NM_005214	1493	231794_at	-0.375	1.7	0.001	0.05379	130	19	221	26	Cytotoxic T-lymphocyte-associated protein 4
3 5aza/TSA v control	1	No	no	Up	CTMP	Hs.164070	NM_176853	117145	243492_at	0	1.39	0.01407	0.15104	692	68	964	143	C-terminal modulator protein
1 5aza v control	1	yes	no	Up	CTNNA1	Hs.445981	NM_001903	1495	215883_at	-0.5	1.74	0.0264	0.25351	279	88	486	72	Catenin (cadherin-associated protein), alpha 1, 102kDa
1 5aza v control	1	yes	no	Up	CTNNA1	Hs.445981	NM_001903	1495	200765_x_at	0	1.18	0.02277	0.23851	6674	351	7873	677	Catenin (cadherin-associated protein), alpha 1, 102kDa
1 5aza v control	1	No	no	Down	CTNNAL1	Hs.58488	NM_003798	8727	213712_at	0	-1.25	0.01041	0.17515	3541	184	2831	283	Catenin (cadherin-associated protein), alpha-like 1
2 TSA v control	1	No	no	Up	CTNNAL1	Hs.58488	NM_003798	8727	202468_s_at	0	1.19	0.04918	0.56485	7527	909	8921	584	Catenin (cadherin-associated protein), alpha-like 1
3 5aza/TSA v control	1	No	no	Down	CTNNAL1	Hs.58488	NM_003798	8727	213712_at	0	-1.25	0.01003	0.13171	3541	184	2827	271	Catenin (cadherin-associated protein), alpha-like 1
1 5aza v control	1	No	no	Up	CTNND1	Hs.166011	NM_001331	1500	208407_s_at	0	1.21	0.01643	0.2103	3873	282	4677	403	Catenin (cadherin-associated protein), delta 1
3 5aza/TSA v control	0	No	no	Down	CTPS	Hs.473087	NM_001905	1503	202613_at	0	-1.34	0.01104	0.13708	1909	236	1424	146	CTP synthase
2 TSA v control	0	No	no	Up	CTPS2	Hs.227049	NM_175859	56474	219080_s_at	0	1.26	0.01354	0.47883	1266	86	1592	162	CTP synthase II
1 5aza v control	1	yes	no	Up	CTSB	Hs.520898	NM_147783	1508	213274_s_at	0	1.66	0.00069	0.06511	3329	261	5527	619	Cathepsin B
1 5aza v control	1	yes	no	Up	CTSB	Hs.520898	NM_147783	1508	227961_at	0	1.46	0.00183	0.09335	3612	351	5274	549	Cathepsin B
1 5aza v control	1	yes	no	Up	CTSB	Hs.520898	NM_147783	1508	213275_x_at	0	1.56	0.01848	0.21989	4120	882	6428	804	Cathepsin B
2 TSA v control	1	yes	no	Up	CTSB	Hs.520898	NM_147783	1508	213274_s_at	0	1.31	0.04242	0.5516	3329	261	4349	672	Cathepsin B
2 TSA v control	1	yes	no	Up	CTSB	Hs.520898	NM_147783	1508	227961_at	0	1.36	0.03903	0.54866	3612	351	4908	978	Cathepsin B
3 5aza/TSA v control	1	yes	no	Up	CTSB	Hs.520898	NM_147783	1508	213274_s_at	0	1.61	0.0011	0.05655	3329	261	5362	630	Cathepsin B
3 5aza/TSA v control	1	yes	no	Up	CTSB	Hs.520898	NM_147783	1508	227961_at	0	1.47	0.01404	0.15093	3612	351	5303	931	Cathepsin B
3 5aza/TSA v control	1	yes	no	Up	CTSB	Hs.520898	NM_147783	1508	213275_x_at	0	1.58	0.01772	0.16364	4120	882	6508	848	Cathepsin B
3 5aza/TSA v control	1	yes	no	Up	CTSB	Hs.520898	NM_147783	1508	200838_at	0	1.36	0.04554	0.24671	14266	3172	19466	1706	Cathepsin B
2 TSA v control	0	No	no	Up	CTSC	Hs.128065	NM_148170	1075	201487_at	0	1.22	0.04534	0.55479	6531	826	7966	412	Cathepsin C
1 5aza v control	1	No	no	Up	CTSD	Hs.546248	NM_001909	1509	200766_at	0	1.38	0.00073	0.06634	1134	75	1569	124	Cathepsin D (lysosomal aspartyl protease)
3 5aza/TSA v control	1	No	no	Up	CTSD	Hs.546248	NM_001909	1509	200766_at	0	1.26	0.00179	0.06898	1134	75	1425	77	Cathepsin D (lysosomal aspartyl protease)
1 5aza v control	1	No	no	Up	CTSE	Hs.1355	NM_148964	1510	205927_s_at	0	1.58	0.02703	0.25452	416	94	658	148	Cathepsin E
3 5aza/TSA v control	1	No	no	Up	CTSE	Hs.1355	NM_148964	1510	205927_s_at	0	1.54	0.03697	0.22404	416	94	640	152	Cathepsin E
2 TSA v control	0	No	no	Down	CTSL	Hs.418123	NM_145918	1514	202087_s_at	0	-1.33	0.01377	0.48079	3704	383	2778	76	Cathepsin L
3 5aza/TSA v control	1	No	no	Up	CTSL2	Hs.87417	NM_001333	1515	210074_at	0	1.58	0.00097	0.05332	1758	206	2774	263	Cathepsin L2
1 5aza v control	1	No	no	Up	CTSZ	Hs.252549	NM_001336	1522	210042_s_at	-0.5	4.02	0.00309	0.11217	282	124	1135	187	Cathepsin Z
3 5aza/TSA v control	1	No	no	Up	CTSZ	Hs.252549	NM_001336	1522	210042_s_at	-0.5	3.35	0.00345	0.08755	282	124	945	340	Cathepsin Z
1 5aza v control	1	No	no	Up	CTTN	Hs.206500	NM_138565	2017	214073_at	-0.5	1.67	0.04925	0.32333	586	72	976	336	Cortactin
3 5aza/TSA v control	1	No	no	Up	CTTN	Hs.206500	NM_138565	2017	214073_at	-0.5	1.54	0.01458	0.15252	586	72	903	193	Cortactin
3 5aza/TSA v control	0	yes	no	Down	CUGBP1	Hs.530727	NM_198700	10658	209489_at	0	-1.26	0.0042	0.09331	3522	269	2798	198	CUG triplet repeat, RNA binding protein 1
3 5aza/TSA v control	0	yes	no	Down	CUGBP1	Hs.530727	NM_198700	10658	221743_at	0	-1.13	0.01868	0.16687	9501	280	8415	479	CUG triplet repeat, RNA binding protein 1
1 5aza v control	1	No	no	Up	CUL1	Hs.146806	NM_003592	8454	228899_at	0	1.61	0.00555	0.13686	650	72	1046	162	Cullin 1
3 5aza/TSA v control	1	yes	no	Up	CUL1	Hs.146806	NM_003592	8454	228899_at	0	1.58	0.00122	0.06001	650	72	1027	82	Cullin 1
3 5aza/TSA v control	1	yes	no	Down	CUL1	Hs.146806	NM_003592	8454	207614_s_at	0	-1.26	0.03415	0.21626	4087	533	3242	352	Cullin 1
1 5aza v control	1	No	no	Down	CUL4A	Hs.339735	NM_003589	8451	201424_s_at	0	-1.28	0.0193	0.2238	4704	373	3686	460	Cullin 4A
3 5aza/TSA v control	1	No	no	Down	CUL4A	Hs.339735	NM_003589	8451	201424_s_at	0	-1.45	0.04759	0.25182	4704	373	3250	814	Cullin 4A
3 5aza/TSA v control	1	No	no	Up	CUL4B	Hs.102914	NM_003588	8450	202214_s_at	0	1.23	0.01371	0.15017	3259	291	4015	320	Cullin 4B
1 5aza v control	1	No	no	Down	CUL5	Hs.440320	NM_003478	8065	203531_at	0	-1.21	0.00493	0.13105	4800	312	3965	177	Cullin 5
2 TSA v control	1	yes	no	Down	CUL5	Hs.440320	NM_003478	8065	203533_s_at	0	-1.15	0.0169	0.50254	1976	118	1715	107	Cullin 5
2 TSA v control	1	yes	no	Down	CUL5	Hs.440320	NM_003478	8065	203531_at	0	-1.21	0.00688	0.44516	4800	312	3956	277	Cullin 5
3 5aza/TSA v control	1	No	no	Down	CUL5	Hs.440320	NM_003478	8065	203533_s_at	0	-1.27	0.03871	0.22817	1976	118	1559	229	Cullin 5
3 5aza/TSA v control	1	No	no	Down	CUL7	Hs.520136	NM_014780	9820	36084_at	0	-1.25	0.00844	0.12335	3233	289	2587	149	Cullin 7
3 5aza/TSA v control	0	No	no	Up	CUTC	Hs.16606	NM_015960	51076	218970_s_at	0	1.42	0.03073	0.20786	1361	292	1930	155	CutC copper transporter homolog (E.coli)
3 5aza/TSA v control	0	No	no	Down	CUTL1	Hs.438974	NM_181552	1523	214743_at	0	-1.57	0.00957	0.1289	1672	306	1067	118	Cut-like 1, CCAAT displacement protein (Drosophila)
3 5aza/TSA v control	0	No	no	Down	CWF19L2	Hs.212140	NM_152434	143884	237040_at	0	-1.19	0.04227	0.2374	480	46	402	39	CWF19-like 2, cell cycle control (S. pombe)
1 5aza v control	0	No	no	Down	CXCL1	Hs.789	NM_001511	2919	204470_at	0.5	-1.98	0.03446	0.27927	182	46	92	45	Chemokine (C-X-C motif) ligand 1 (melanoma growth stimulating activity, alpha)
1 5aza v control	1	yes	yes	Up	CXCL11	Hs.518814	NM_005409	6373	210163_at	-1	26.26	0.00652	0.14465	11	10	299	38	Chemokine (C-X-C motif) ligand 11
1 5aza v control	1	yes	yes	Up	CXCL11	Hs.518814	NM_005409	6373	211122_s_at	-0.875	9.5	0.01541	0.20598	32	26	302	33	Chemokine (C-X-C motif) ligand 11
3 5aza/TSA v control	1	yes	yes	Up	CXCL11	Hs.518814	NM_005409	6373	210163_at	-1	32.35	0.00603	0.10844	11	10	369	89	Chemokine (C-X-C motif) ligand 11
3 5aza/TSA v control	1	yes	yes	Up	CXCL11	Hs.518814	NM_005409	6373	211122_s_at	-1	12.9	0.01182	0.14118	32	26	410	86	Chemokine (C-X-C motif) ligand 11
1 5aza v control	1	No	yes	Up	CXCL12	Hs.522891	NM_199168	6387	209687_at	-1	14.96	0.00493	0.13105	38	36	573	90	Chemokine (C-X-C motif) ligand 12 (stromal cell-derived factor 1)
3 5aza/TSA v control	1	yes	yes	Up	CXCL12	Hs.522891	NM_199168	6387	209687_at	-0.625	11.35	0.00344	0.08755	38	36	435	155	Chemokine (C-X-C motif) ligand 12 (stromal cell-derived factor 1)
3 5aza/TSA v control	1	yes	no	Up	CXCL12	Hs.522891	NM_199168	6387	203666_at	0	1.84	0.02287	0.18167	710	266	1306	177	Chemokine (C-X-C motif) ligand 12 (stromal cell-derived factor 1)
1 5aza v control	1	No	no	Up	CXCL16	Hs.82407	NM_022059	58191	223454_at	0	1.22	0.0163	0.20984	1252	108	1525	130	Chemokine (C-X-C motif) ligand 16
3 5aza/TSA v control	0	No	no	Down	CXorf15	Hs.534464	NM_018360	55787	227520_at	0	-1.21	0.0145	0.15252	2872	230	2373	91	Chromosome X open reading frame 15
2 TSA v control	1	No	no	Down	CXorf23	Hs.28896	NM_198279	256643	232087_at	0	-1.3	0.02119	0.52024	713	40	549	76	Chromosome X open reading frame 23
3 5aza/TSA v control	1	No	no	Down	CXorf23	Hs.28896	NM_198279	256643	232087_at	0	-1.36	0.01463	0.15271	713	40	525	74	Chromosome X open reading frame 23
1 5aza v control	1	yes	no	Down	CXorf26	Hs.370100		51260	224177_s_at	0	-1.45	0.00541	0.13493	1492	116	1028	154	Chromosome X open reading frame 26
1 5aza v control	1	yes	no	Down	CXorf26	Hs.370100	NM_016500	51260	223294_at	0	-1.26	0.01252	0.18846	4134	401	3278	306	Chromosome X open reading frame 26
3 5aza/TSA v control	1	yes	no	Down	CXorf26	Hs.370100		51260	224177_s_at	0	-1.32	0.00195	0.07093	1492	116	1134	80	Chromosome X open reading frame 26
3 5aza/TSA v control	1	yes	no	Down	CXorf26	Hs.370100	NM_016500	51260	223294_at	0	-1.26	0.01324	0.14858	4134	401	3287	157	Chromosome X open reading frame 26
1 5aza v control	1	No	no	Down	CXorf33	Hs.512181	NM_198450	139322	213282_at	0	-1.19	0.00391	0.12185	2014	109	1690	32	Chromosome X open reading frame 33
3 5aza/TSA v control	1	No	no	Down	CXorf33	Hs.512181	NM_198450	139322	213282_at	0	-1.23	0.01414	0.15111	2014	109	1634	162	Chromosome X open reading frame 33
2 TSA v control	0	No	no	Down	CXorf37	Hs.26333	NM_014008	28952	214037_s_at	0.5	-1.73	0.04617	0.55608	203	27	117	48	Chromosome X open reading frame 37
1 5aza v control	0	No	no	Up	CXorf38	Hs.495961	NM_144970	159013	228700_at	0	1.41	0.02053	0.22966	481	66	678	117	Chromosome X open reading frame 38
1 5aza v control	1	yes	no	Down	CXorf53	Hs.301927	NM_024332	79184	229436_x_at	0	-1.34	0.01512	0.20443	2999	253	2241	321	Chromosome X open reading frame 53
1 5aza v control	1	yes	no	Down	CXorf53	Hs.301927	NM_024332	79184	221196_x_at	0	-1.41	0.00416	0.125	3563	429	2532	178	Chromosome X open reading frame 53
3 5aza/TSA v control	1	yes	no	Down	CXorf53	Hs.301927	NM_024332	79184	231913_s_at	0	-1.38	0.02463	0.18722	1553	235	1129	90	Chromosome X open reading frame 53
3 5aza/TSA v control	1	yes	no	Down	CXorf53	Hs.301927	NM_024332	79184	229436_x_at	0	-1.31	0.02908	0.20265	2999	253	2292	358	Chromosome X open reading frame 53
3 5aza/TSA v control	1	yes	no	Down	CXorf53	Hs.301927	NM_024332	79184	221196_x_at	0	-1.44	0.02175	0.17763	3563	429	2476	526	Chromosome X open reading frame 53
1 5aza v control	1	No	no	Up	CXX1	Hs.522789	NM_003928	8933	201828_x_at	0	1.5	0.01263	0.18938	2940	436	4421	789	CAAX box 1
3 5aza/TSA v control	1	No	no	Up	CXX1	Hs.522789	NM_003928	8933	201828_x_at	0	1.71	0.00135	0.06211	2940	436	5041	684	CAAX box 1
3 5aza/TSA v control	0	No	no	Up	CXYorf2	Hs.521856	NM_025091	80161	241354_at	-0.25	1.9	0.00263	0.08028	259	46	493	103	Chromosome X and Y open reading frame 2
1 5aza v control	0	No	no	Up	CYB561	Hs.355264	NM_001915	1534	210816_s_at	-0.5	1.41	0.03299	0.27632	160	31	226	26	Cytochrome b-561
1 5aza v control	1	No	no	Up	CYB5-M	Hs.461131	NM_030579	80777	201634_s_at	0	1.54	0.03928	0.29564	5187	1409	7987	742	Hypothetical protein LOC283852
3 5aza/TSA v control	1	yes	no	Up	CYB5-M	Hs.461131	NM_030579	80777	238554_at	-0.5	1.47	0.00644	0.11078	971	139	1428	114	Hypothetical protein LOC283852
3 5aza/TSA v control	1	yes	no	Up	CYB5-M	Hs.461131	NM_030579	80777	227382_at	0	1.38	0.01822	0.16545	1371	228	1889	136	Hypothetical protein LOC283852
3 5aza/TSA v control	1	yes	no	Up	CYB5-M	Hs.461131	NM_030579	80777	201633_s_at	0	1.4	0.01201	0.14238	5248	753	7340	947	Hypothetical protein LOC283852
1 5aza v control	0	No	no	Up	CYB5R2	Hs.414362	NM_016229	51700	220230_s_at	-0.5	2.26	0.00015	0.03697	170	22	383	35	Cytochrome b5 reductase b5R.2
2 TSA v control	0	No	no	Up	CYC1	Hs.289271	NM_001916	1537	201066_at	0	1.41	0.00548	0.43771	6625	828	9341	646	Cytochrome c-1
1 5aza v control	1	No	no	Down	CYCS	Hs.437060	NM_018947	54205	229415_at	0.625	-2.06	0.01377	0.19555	429	92	208	70	Cytochrome c, somatic
3 5aza/TSA v control	1	No	no	Down	CYCS	Hs.437060	NM_018947	54205	229415_at	0.625	-2.04	0.00414	0.09284	429	92	210	46	Cytochrome c, somatic
1 5aza v control	1	No	no	Up	CYFIP2	Hs.211201	NM_030778	26999	215785_s_at	0	1.3	0.02085	0.23132	2210	286	2882	266	cytoplasmic FMR1 interacting protein 2
3 5aza/TSA v control	1	No	no	Up	CYFIP2	Hs.211201	NM_030778	26999	215785_s_at	0	1.57	0.00239	0.07731	2210	286	3462	296	cytoplasmic FMR1 interacting protein 2
1 5aza v control	1	No	no	Up	CYHR1	Hs.459379	NM_032687	50626	213072_at	-0.5	1.41	0.04548	0.31332	305	43	429	91	Cysteine and histidine rich 1
3 5aza/TSA v control	1	No	no	Up	CYHR1	Hs.459379	NM_032687	50626	213072_at	-0.5	1.51	0.00524	0.10207	305	43	460	44	Cysteine and histidine rich 1
1 5aza v control	0	No	no	Down	CYLC2	Hs.3232	NM_001340	1539	207780_at	0.5	-1.61	0.03934	0.29564	185	36	115	32	Cylicin, basic protein of sperm head cytoskeleton 2
1 5aza v control	1	No	no	Down	CYorf15B	Hs.145010	NM_032576	84663	223646_s_at	0	-1.28	0.03035	0.26677	1668	213	1301	18	Chromosome Y open reading frame 15B
3 5aza/TSA v control	1	No	no	Down	CYorf15B	Hs.145010	NM_032576	84663	214131_at	0	-1.41	0.01691	0.16112	1776	259	1263	179	Chromosome Y open reading frame 15B
1 5aza v control	1	No	yes	Up	CYP17A1	Hs.438016	NM_000102	1586	205502_at	-0.875	1.92	0.00208	0.09647	325	47	622	112	Cytochrome P450, family 17, subfamily A, polypeptide 1
3 5aza/TSA v control	1	No	no	Up	CYP17A1	Hs.438016	NM_000102	1586	205502_at	-0.375	2.18	0.0003	0.03336	325	47	709	98	Cytochrome P450, family 17, subfamily A, polypeptide 1
1 5aza v control	1	yes	yes	Up	CYP19A1	Hs.511367	NM_031226	1588	240863_at	-0.875	7.98	0.00538	0.13493	26	18	211	59	Cytochrome P450, family 19, subfamily A, polypeptide 1
1 5aza v control	1	yes	yes	Up	CYP19A1	Hs.511367	NM_031226	1588	203475_at	-1	2.43	0.00356	0.11831	470	128	1144	138	Cytochrome P450, family 19, subfamily A, polypeptide 1
2 TSA v control	1	No	yes	Up	CYP19A1	Hs.511367	NM_031226	1588	203475_at	-0.75	1.61	0.03101	0.5355	470	128	755	158	Cytochrome P450, family 19, subfamily A, polypeptide 1
3 5aza/TSA v control	1	yes	yes	Up	CYP19A1	Hs.511367	NM_031226	1588	240863_at	-1	8.55	0.00527	0.10215	26	18	226	62	Cytochrome P450, family 19, subfamily A, polypeptide 1
3 5aza/TSA v control	1	yes	yes	Up	CYP19A1	Hs.511367	NM_031226	1588	203475_at	-1	2.34	0.00389	0.09066	470	128	1100	124	Cytochrome P450, family 19, subfamily A, polypeptide 1
1 5aza v control	0	No	no	Down	CYP20A1	Hs.446065	NM_177538	57404	219565_at	0	-1.33	0.01379	0.19555	1266	140	951	123	Cytochrome P450, family 20, subfamily A, polypeptide 1
3 5aza/TSA v control	0	No	no	Up	CYP27A1	Hs.516700	NM_000784	1593	203979_at	0	1.24	0.01589	0.15739	5920	598	7351	501	Cytochrome P450, family 27, subfamily A, polypeptide 1
2 TSA v control	0	No	no	Up	CYP2C9	Hs.282624	NM_000771	1559	214421_x_at	0	1.53	0.01103	0.45959	284	46	435	67	Cytochrome P450, family 2, subfamily C, polypeptide 9
1 5aza v control	1	No	yes	Up	CYP2R1	Hs.371427	NM_024514	120227	227109_at	-1	6.24	0.01533	0.2058	148	86	925	122	Cytochrome P450, family 2, subfamily R, polypeptide 1
3 5aza/TSA v control	1	No	yes	Up	CYP2R1	Hs.371427	NM_024514	120227	227109_at	-1	6.34	0.0151	0.15448	148	86	940	132	Cytochrome P450, family 2, subfamily R, polypeptide 1
1 5aza v control	0	No	no	Down	CYP2W1	Hs.272795	NM_017781	54905	220562_at	0	-1.28	0.01921	0.2238	338	40	263	25	Cytochrome P450, family 2, subfamily W, polypeptide 1
1 5aza v control	1	No	yes	Up	CYP3A4	Hs.442527	NM_017460	1576	205999_x_at	-1	1.78	0.01792	0.21785	370	101	660	182	Cytochrome P450, family 3, subfamily A, polypeptide 4
3 5aza/TSA v control	1	No	yes	Up	CYP3A4	Hs.442527	NM_017460	1576	205999_x_at	-1	1.69	0.01834	0.16577	370	101	624	70	Cytochrome P450, family 3, subfamily A, polypeptide 4
2 TSA v control	1	No	no	Up	CYP3A43	Hs.306220	NM_057096	64816	211440_x_at	-0.375	1.33	0.02915	0.52789	616	91	817	103	Cytochrome P450, family 3, subfamily A, polypeptide 43
3 5aza/TSA v control	1	No	no	Up	CYP3A43	Hs.306220	NM_057096	64816	211440_x_at	-0.375	1.37	0.02062	0.17451	616	91	845	119	Cytochrome P450, family 3, subfamily A, polypeptide 43
1 5aza v control	1	yes	no	Up	CYP3A5	Hs.150276	NM_000777	1577	214235_at	-0.5	2.83	0.0018	0.09264	451	130	1274	333	Cytochrome P450, family 3, subfamily A, polypeptide 5
1 5aza v control	1	yes	no	Up	CYP3A5	Hs.150276	NM_000777	1577	205765_at	0	4.01	0.00189	0.09359	456	192	1828	248	Cytochrome P450, family 3, subfamily A, polypeptide 5
1 5aza v control	1	yes	no	Up	CYP3A5	Hs.150276	NM_000777	1577	214234_s_at	-0.125	2.53	0.00159	0.08806	968	176	2447	524	Cytochrome P450, family 3, subfamily A, polypeptide 5
3 5aza/TSA v control	1	yes	no	Up	CYP3A5	Hs.150276	NM_000777	1577	214235_at	-0.5	2.57	0.00205	0.07239	451	130	1160	212	Cytochrome P450, family 3, subfamily A, polypeptide 5
3 5aza/TSA v control	1	yes	no	Up	CYP3A5	Hs.150276	NM_000777	1577	205765_at	0	2.84	0.00379	0.08981	456	192	1295	244	Cytochrome P450, family 3, subfamily A, polypeptide 5
3 5aza/TSA v control	1	yes	no	Up	CYP3A5	Hs.150276	NM_000777	1577	214234_s_at	-0.125	2.4	0.00068	0.04637	968	176	2320	151	Cytochrome P450, family 3, subfamily A, polypeptide 5
1 5aza v control	1	yes	no	Up	CYP3A7	Hs.111944	NM_000765	1551	205939_at	-0.625	3.97	0.00429	0.12615	235	57	934	404	Cytochrome P450, family 3, subfamily A, polypeptide 7
1 5aza v control	1	yes	no	Up	CYP3A7	Hs.111944	NM_000765	1551	211843_x_at	-1	4.11	0.00387	0.12175	515	221	2120	1016	Cytochrome P450, family 3, subfamily A, polypeptide 7
3 5aza/TSA v control	1	yes	no	Up	CYP3A7	Hs.111944	NM_000765	1551	205939_at	-0.625	3.24	0.00151	0.06422	235	57	762	106	Cytochrome P450, family 3, subfamily A, polypeptide 7
3 5aza/TSA v control	1	yes	no	Up	CYP3A7	Hs.111944	NM_000765	1551	211843_x_at	-1	4.29	0.00428	0.09406	515	221	2210	134	Cytochrome P450, family 3, subfamily A, polypeptide 7
1 5aza v control	1	No	no	Up	CYP4F3	Hs.106242	NM_000896	4051	206515_at	0	1.9	0.02957	0.26319	1170	355	2228	700	Cytochrome P450, family 4, subfamily F, polypeptide 3
3 5aza/TSA v control	1	No	no	Up	CYP4F3	Hs.106242	NM_000896	4051	206515_at	0	1.71	0.03221	0.21124	1170	355	1996	390	Cytochrome P450, family 4, subfamily F, polypeptide 3
1 5aza v control	0	No	no	Down	CYP4V2	Hs.237642		285440	1559441_s_at	0.375	-1.87	0.04109	0.2996	196	10	105	44	Cytochrome P450, family 4, subfamily V, polypeptide 2
1 5aza v control	1	No	no	Down	CYP51A1	Hs.417077	NM_000786	1595	202314_at	0	-1.31	0.00975	0.17073	11672	1243	8910	832	Cytochrome P450, family 51, subfamily A, polypeptide 1
2 TSA v control	1	No	no	Down	CYP51A1	Hs.417077	NM_000786	1595	202314_at	0	-1.27	0.01869	0.50708	11672	1243	9212	501	Cytochrome P450, family 51, subfamily A, polypeptide 1
3 5aza/TSA v control	1	No	no	Down	CYP51A1	Hs.417077	NM_000786	1595	202314_at	0	-1.64	0.00474	0.09768	11672	1243	7105	1219	Cytochrome P450, family 51, subfamily A, polypeptide 1
1 5aza v control	1	No	no	Up	CYP8B1	Hs.447793	NM_004391	1582	232494_at	0	1.83	0.01605	0.20807	589	58	1078	264	Cytochrome P450, family 8, subfamily B, polypeptide 1
3 5aza/TSA v control	1	No	no	Up	CYP8B1	Hs.447793	NM_004391	1582	232494_at	0	1.68	0.01234	0.14391	589	58	990	188	Cytochrome P450, family 8, subfamily B, polypeptide 1
2 TSA v control	0	No	no	Down	CYR61	Hs.8867	NM_001554	3491	210764_s_at	0.625	-1.55	0.03822	0.54694	2896	627	1866	465	Cysteine-rich, angiogenic inducer, 61
1 5aza v control	0	No	no	Up	D21S2056E	Hs.110757	NM_003683	8568	222733_x_at	-0.375	1.35	0.01268	0.18948	333	28	449	60	DNA segment on chromosome 21 (unique) 2056 expressed sequence
1 5aza v control	0	No	no	Down	D2LIC	Hs.371597	NM_016008	51626	1554324_s_at	0.375	-1.61	0.04778	0.3206	242	68	150	31	Dynein 2 light intermediate chain
1 5aza v control	1	No	no	Up	D4S234E	Hs.518595	NM_014392	27065	209569_x_at	-0.5	1.77	0.00852	0.1633	266	62	471	64	DNA segment on chromosome 4 (unique) 234 expressed sequence
3 5aza/TSA v control	1	No	no	Up	D4S234E	Hs.518595	NM_014392	27065	209569_x_at	-0.375	1.59	0.02168	0.17763	266	62	423	74	DNA segment on chromosome 4 (unique) 234 expressed sequence
2 TSA v control	1	No	no	Up	D8S2298E	Hs.153678	NM_005671	7993	215983_s_at	0	1.29	0.02761	0.52789	3392	432	4386	556	Reproduction 8
3 5aza/TSA v control	1	No	no	Up	D8S2298E	Hs.153678	NM_005671	7993	215983_s_at	0	1.25	0.02909	0.20272	3392	432	4253	419	Reproduction 8
2 TSA v control	1	yes	no	Down	DAB2	Hs.481980	NM_001343	1601	240873_x_at	0.375	-1.58	0.04078	0.55142	567	152	358	83	Disabled homolog 2, mitogen-responsive phosphoprotein (Drosophila)
2 TSA v control	1	yes	no	Down	DAB2	Hs.481980	NM_001343	1601	232898_at	0.75	-1.8	0.01038	0.45659	602	130	334	26	Disabled homolog 2, mitogen-responsive phosphoprotein (Drosophila)
2 TSA v control	1	yes	no	Down	DAB2	Hs.481980	NM_001343	1601	201280_s_at	0	-1.19	0.0042	0.40359	2460	157	2062	98	Disabled homolog 2, mitogen-responsive phosphoprotein (Drosophila)
2 TSA v control	1	yes	no	Down	DAB2	Hs.481980	NM_001343	1601	210757_x_at	0	-1.29	0.01835	0.50563	3765	486	2914	285	Disabled homolog 2, mitogen-responsive phosphoprotein (Drosophila)
3 5aza/TSA v control	1	yes	no	Down	DAB2	Hs.481980	NM_001343	1601	240873_x_at	0.375	-1.73	0.0145	0.15252	567	152	328	70	Disabled homolog 2, mitogen-responsive phosphoprotein (Drosophila)
3 5aza/TSA v control	1	yes	no	Down	DAB2	Hs.481980	NM_001343	1601	232898_at	0.75	-1.6	0.04164	0.23609	602	130	377	112	Disabled homolog 2, mitogen-responsive phosphoprotein (Drosophila)
3 5aza/TSA v control	0	No	no	Down	DAF	Hs.527653	NM_000574	1604	201925_s_at	0	-2.32	0.03099	0.20862	2107	978	907	170	Decay accelerating factor for complement (CD55, Cromer blood group system)
3 5aza/TSA v control	0	No	no	Up	DAG1	Hs.76111	NM_004393	1605	205417_s_at	0	1.14	0.02454	0.187	7836	568	8967	211	Dystroglycan 1 (dystrophin-associated glycoprotein 1)
3 5aza/TSA v control	0	No	no	Up	DAO	Hs.113227	NM_001917	1610	206878_at	-0.375	1.57	0.04477	0.24459	481	127	758	190	D-amino-acid oxidase
3 5aza/TSA v control	0	No	no	Up	DAP	Hs.75189	NM_004394	1611	201095_at	0	1.24	0.01773	0.16364	3745	147	4643	474	Death-associated protein
1 5aza v control	0	No	no	Down	DAP3	Hs.523628	NM_033657	7818	208822_s_at	0	-1.15	0.03296	0.27632	6051	465	5280	287	Death associated protein 3
2 TSA v control	1	No	no	Down	DATF1	Hs.438300		11083	213213_at	0	-1.45	0.02891	0.52789	1486	240	1025	214	death associated transcription factor 1
3 5aza/TSA v control	1	No	no	Up	DATF1	Hs.517172	NM_080797	11083	218325_s_at	-0.25	1.18	0.04862	0.25454	3267	352	3853	49	Death associated transcription factor 1
1 5aza v control	1	No	no	Down	DAXX	Hs.336916	NM_001350	1616	201763_s_at	0	-1.19	0.01694	0.21339	1674	130	1409	54	Death-associated protein 6
3 5aza/TSA v control	1	No	no	Down	DAXX	Hs.336916	NM_001350	1616	201763_s_at	0	-1.19	0.02625	0.19375	1674	130	1409	125	Death-associated protein 6
1 5aza v control	1	yes	yes	Up	DAZ2	Hs.70936	NM_020363	57055	208282_x_at	-1	22.41	0.00487	0.1309	34	37	767	88	Deleted in azoospermia
1 5aza v control	1	yes	no	Up	DAZ2	Hs.70936	NM_020363	57055	208281_x_at	-0.25	4.74	0.00011	0.03502	271	62	1284	218	Deleted in azoospermia
3 5aza/TSA v control	1	yes	yes	Up	DAZ2	Hs.70936	NM_020363	57055	208282_x_at	-1	34.83	0.00354	0.08799	34	37	1192	208	Deleted in azoospermia
3 5aza/TSA v control	1	yes	yes	Up	DAZ2	Hs.70936	NM_020363	57055	208281_x_at	-0.25	7.02	3e-05	0.01411	271	62	1904	523	Deleted in azoospermia
1 5aza v control	1	yes	yes	Up	DAZ4	Hs.522868	NM_020420	57135	207912_s_at	-1	79.04	0.00372	0.1201	10	12	785	185	Deleted in azoospermia 4
1 5aza v control	1	yes	yes	Up	DAZ4	Hs.522868	NM_020420	57135	207909_x_at	-1	11.57	0.00225	0.09873	64	32	745	103	Deleted in azoospermia 4
1 5aza v control	1	yes	yes	Up	DAZ4	Hs.522868	NM_020420	57135	216351_x_at	-1	7.17	0.00486	0.13086	134	83	960	278	Deleted in azoospermia 4
1 5aza v control	1	yes	yes	Up	DAZ4	Hs.522868	NM_020420	57135	216922_x_at	-1	7.56	2e-05	0.01617	144	35	1089	285	Deleted in azoospermia 4
3 5aza/TSA v control	1	yes	yes	Up	DAZ4	Hs.522868	NM_020420	57135	207912_s_at	-1	113.37	0.00302	0.08402	10	12	1125	244	Deleted in azoospermia 4
3 5aza/TSA v control	1	yes	yes	Up	DAZ4	Hs.522868	NM_020420	57135	207909_x_at	-1	14.81	0.00048	0.0405	64	32	955	195	Deleted in azoospermia 4
3 5aza/TSA v control	1	yes	yes	Up	DAZ4	Hs.522868	NM_020420	57135	216351_x_at	-1	13.49	0.00106	0.0551	134	83	1805	757	Deleted in azoospermia 4
3 5aza/TSA v control	1	yes	yes	Up	DAZ4	Hs.522868	NM_020420	57135	216922_x_at	-1	13.29	6e-05	0.01787	144	35	1914	721	Deleted in azoospermia 4
[truncated: 9,061 more rows]
