# Supplementary material for: Epigenetics of gene expression in human hepatoma cells: expression profiling the response to inhibition of DNA methylation and histone deacetylation
Source: BMC Genomics. 2006 Jul 19;7:181. doi: 10.1186/1471-2164-7-181 (PMC1574318; doi:10.1186/1471-2164-7-181)
Supplement: Additional File 2 — Probe sets re-expressed by 5-aza-dC. Probe sets that were re-expressed by 5-aza-dC treatment are shown (see Methods for details). [file 1471-2164-7-181-S2.xls]

## Sheet: Sheet1
Gene Symbol	Unigene	Affymetrix ID	Fold Change	p-value	FDR	Control Signal	5-aza-dC Signal	Description
ACRC	Hs.135167	238825_at	28.82	0.00196	0.09485	192	5543	Acidic repeat containing
ADCY7	Hs.513578	238545_at	1.42	0.01811	0.2189	319	453	Adenylate cyclase 7
AKR1C4	Hs.498514	210558_at	5.83	1e-05	0.01319	105	614	Aldo-keto reductase family 1, member C4 (chlordecone reductase; 3-alpha hydroxysteroid dehydrogenase
ALDOB	Hs.315235	211357_s_at	15.26	0.00108	0.07565	17	254	aldolase B, fructose-bisphosphate
ANGPT2	Hs.490892	205572_at	33.98	4e-05	0.02488	24	817	Angiopoietin 2
ANGPTL3	Hs.209153	243799_x_at	3.01	0.00157	0.0873	79	237	Angiopoietin-like 3
ARL11	Hs.202605	1552691_at	6.01	0.00514	0.13279	24	144	ADP-ribosylation factor-like 11
ARPM1	Hs.135411	223665_at	2.37	0.03919	0.29563	139	330	Actin related protein M1
ATF5	Hs.9754	204999_s_at	5.14	0.00222	0.09873	175	898	Activating transcription factor 5
BCAT2	Hs.512670	203576_at	2.41	0.00917	0.16804	308	741	Branched chain aminotransferase 2, mitochondrial
BEXL1	Hs.184736	215440_s_at	3.91	0.00048	0.05688	91	357	Brain expressed X-linked-like 1
C18orf2	Hs.464442	223977_s_at	10.46	0.00736	0.15377	28	294	Chromosome 18 open reading frame 2
C19orf21	Hs.439180	212925_at	2.3	0.00989	0.17161	633	1458	Chromosome 19 open reading frame 21
C3orf14	Hs.47166	219288_at	3.54	0.00054	0.05929	115	407	Chromosome 3 open reading frame 14
C6orf148	Hs.433062	220513_at	95.69	1e-05	0.01278	9	871	Chromosome 6 open reading frame 148
C6orf189	Hs.126712	228875_at	4.32	0.00599	0.13985	106	459	Chromosome 6 open reading frame 189
C6orf194	Hs.239181	230804_at	7.91	0.00902	0.16753	27	210	Chromosome 6 open reading frame 194
C6orf32	Hs.389488	209829_at	3.25	0.01256	0.18888	52	168	chromosome 6 open reading frame 32
CCDC8	Hs.97876	223495_at	2.67	0.00853	0.1633	296	791	Coiled-coil domain containing 8
CCNA1	Hs.417050	205899_at	8.19	0.00071	0.06528	213	1741	Cyclin A1
CD14	Hs.163867	201743_at	9.89	0.0015	0.08573	132	1309	CD14 antigen
CDK10	Hs.77313	210622_x_at	3.54	0.00013	0.03508	300	1061	Cyclin-dependent kinase (CDC2-like) 10
CECR5	Hs.26890	218592_s_at	3.99	0.01097	0.17915	161	644	Cat eye syndrome chromosome region, candidate 5
CEL	Hs.533258	1553970_s_at	9.45	0.00136	0.0826	110	1040	Carboxyl ester lipase (bile salt-stimulated lipase)
COL21A1	Hs.47629	208096_s_at	26.76	0.00207	0.09647	67	1781	Collagen, type XXI, alpha 1
COLEC11	Hs.32603	219873_at	1.99	0.00941	0.16927	551	1096	Collectin sub-family member 11
COX8C	Hs.128935	231487_at	3.79	0.04433	0.31062	43	161	Cytochrome c oxidase subunit 8C
CT45-1	Hs.460937	1567912_s_at	12.95	0.01825	0.2191	37	473	Clone SS108 A10F1 hypoxanthine phosphoribosyltransferase (hprt) 1200 kb deletion mutant mRNA, partia
CTLA4	Hs.247824	236341_at	6.65	0.0469	0.31769	82	544	Cytotoxic T-lymphocyte-associated protein 4
CXCL11	Hs.518814	210163_at	26.26	0.00652	0.14465	11	299	Chemokine (C-X-C motif) ligand 11
CXCL12	Hs.522891	209687_at	14.96	0.00493	0.13105	38	573	Chemokine (C-X-C motif) ligand 12 (stromal cell-derived factor 1)
CYP19A1	Hs.511367	203475_at	2.43	0.00356	0.11831	470	1144	Cytochrome P450, family 19, subfamily A, polypeptide 1
CYP2R1	Hs.371427	227109_at	6.24	0.01533	0.2058	148	925	Cytochrome P450, family 2, subfamily R, polypeptide 1
CYP3A4	Hs.442527	205999_x_at	1.78	0.01792	0.21785	370	660	Cytochrome P450, family 3, subfamily A, polypeptide 4
CYP3A7	Hs.111944	211843_x_at	4.11	0.00387	0.12175	515	2120	Cytochrome P450, family 3, subfamily A, polypeptide 7
DAZ2	Hs.70936	208282_x_at	22.41	0.00487	0.1309	34	767	Deleted in azoospermia
DAZ4	Hs.522868	216922_x_at	7.56	2e-05	0.01617	144	1089	Deleted in azoospermia 4
DAZL	Hs.73078	206588_at	57.99	0.00245	0.10134	48	2786	Deleted in azoospermia-like
DIAPH2	Hs.226483	221143_at	3.1	0.01478	0.20196	141	438	Diaphanous homolog 2 (Drosophila)
DKFZp434B227	Hs.518536	221185_s_at	1.57	0.01555	0.20638	295	463	Hypothetical protein DKFZp434B227
DKFZP434N1235	Hs.149030	221037_s_at	6.66	0.00051	0.05867	28	184	Hypothetical protein DKFZp434N1235
DKFZP564J0863	Hs.502777	223452_s_at	14.25	0.00021	0.04231	39	550	DKFZP564J0863 protein
DNAJA4	Hs.513053	1554334_a_at	2.68	0.01336	0.19276	76	205	DnaJ (Hsp40) homolog, subfamily A, member 4
DPPA3	Hs.131358	231385_at	6.87	0.04493	0.31212	47	320	Developmental pluripotency associated 3
ECHDC3	Hs.22242	219298_at	4.77	0.00186	0.09335	171	816	Enoyl Coenzyme A hydratase domain containing 3
EIF5A2	Hs.164144	235289_at	1.74	0.00891	0.16674	170	296	Eukaryotic translation initiation factor 5A2
ETFDH	Hs.155729	205530_at	1.61	0.00021	0.04231	568	913	Electron-transferring-flavoprotein dehydrogenase
ETV7	Hs.272398	224225_s_at	5.59	0.02129	0.23358	57	317	Ets variant gene 7 (TEL2 oncogene)
F11R	Hs.517293	226482_s_at	21.33	0.00474	0.12984	40	855	F11 receptor
FAM50B	Hs.140944	205775_at	4.51	2e-05	0.01736	295	1331	Family with sequence similarity 50, member B
FCER1G	Hs.433300	1554899_s_at	18.33	0	0.00414	126	2314	Fc fragment of IgE, high affinity I, receptor for; gamma polypeptide
FIS	Hs.8373	239380_at	17.14	0.00025	0.04338	46	786	FIS
FLJ14904	Hs.180191	229475_at	9.18	0.0002	0.04231	86	787	Hypothetical protein FLJ14904
FLJ32130	Hs.513509	1554770_x_at	2.61	0.01871	0.221	43	111	Hypothetical protein FLJ32130
FLJ32915	Hs.98133	227687_at	1.91	0.00012	0.03508	690	1321	Hypothetical protein FLJ32915
FLJ36166	Hs.148768	215143_at	6.38	5e-05	0.02554	107	684	Hypothetical protein FLJ36166
FLJ40296	Hs.525056	1562722_at	2.31	0.02477	0.24634	215	497	FLJ40296 protein
FLJ90586	Hs.17558	229634_at	2.65	0.00113	0.0759	221	587	Hypothetical protein FLJ90586
FMR1NB	Hs.128580	1552906_at	10.96	0.00474	0.12984	54	590	Fragile X mental retardation 1 neighbor
FOSL2	Hs.220971	218880_at	3.27	0.03959	0.29617	398	1299	FOS-like antigen 2
G6PC	Hs.212293	206952_at	29.33	1e-05	0.01278	195	5710	Glucose-6-phosphatase, catalytic (glycogen storage disease type I, von Gierke disease)
GAGE2	Hs.460641	207739_s_at	9.59	0	0.00703	98	940	G antigen 7
GAGE5	Hs.278606	208235_x_at	6.57	0.00036	0.0491	134	877	G antigen 7B
GAGEB1	Hs.128231	206897_at	3.44	0.02506	0.24818	193	663	G antigen, family B, 1 (prostate associated)
GALC	Hs.513439	204417_at	6.8	0.01092	0.17882	118	799	Galactosylceramidase (Krabbe disease)
H2AFJ	Hs.524280	224301_x_at	1.83	0.01551	0.20638	2363	4312	H2A histone family, member J
HAL	Hs.190783	217521_at	2.8	0.00203	0.09566	511	1432	Histidine ammonia-lyase
HSPA2	Hs.432648	211538_s_at	3.81	0.00238	0.10025	188	716	Heat shock 70kDa protein 2
HT036	Hs.473855	223769_x_at	2.9	0.02868	0.26091	127	369	Hypothetical protein HT036
HTATIP2	Hs.90753	209448_at	15.66	0.00252	0.10263	93	1459	HIV-1 Tat interactive protein 2, 30kDa
IGFBP2	Hs.438102	202718_at	3.82	0.00064	0.06384	513	1959	Insulin-like growth factor binding protein 2, 36kDa
INPP5D	Hs.262886	203331_s_at	4.07	0.0177	0.21708	149	606	Inositol polyphosphate-5-phosphatase, 145kDa
KCNV2	Hs.131130	217522_at	8.69	0.03121	0.27019	67	585	Potassium channel, subfamily V, member 2
KIAA1913	Hs.172870	234994_at	2.99	0.00793	0.1595	54	161	KIAA1913
KLHL13	Hs.348262	227875_at	2.07	0.00475	0.12984	347	718	Kelch-like 13 (Drosophila)
KRTCAP3	Hs.59509	235148_at	5.08	0.01055	0.17655	107	542	Keratinocyte associated protein 3
LAPTM5	Hs.371021	201720_s_at	1.83	0.00484	0.13071	401	734	Lysosomal associated multispanning membrane protein 5
LOC134548	Hs.13308	230238_at	4.1	0.00426	0.12572	461	1890	Hypothetical protein LOC134548
LOC161247	Hs.128060	229567_at	2.19	0.00229	0.09873	372	816	Similar to CG10671-like
LOC162967	Hs.278891	229614_at	12.61	0.006	0.13985	39	495	hypothetical protein LOC162967
LOC255458	Hs.348292	226146_at	6.03	9e-05	0.03413	207	1249	Hypothetical protein LOC255458
LOC283901	Hs.376240	1558525_at	1.69	0.03487	0.28086	167	282	Hypothetical protein LOC283901
LOC284561	Hs.504501	233737_s_at	6.45	0.0056	0.13686	53	343	Hypothetical protein LOC284561
LOC285429	Hs.213307	1562209_at	42.16	0.00145	0.08511	27	1148	Hypothetical protein LOC285429
LOC389860	Hs.293317	231307_at	76.61	1e-05	0.01278	12	929	Hypothetical LOC389860
LOC440731	Hs.181156	237563_s_at	1.52	0.0042	0.12511	1113	1696	LOC440731
LOC57228	Hs.206501	209679_s_at	1.65	0.00432	0.12615	817	1346	Hypothetical protein from clone 643
LRCH4	Hs.125742	37796_at	2.26	0.00013	0.03508	635	1434	Leucine-rich repeats and calponin homology (CH) domain containing 4
LTB4DH	Hs.546348	228825_at	1.78	0.01043	0.17534	1048	1865	Leukotriene B4 12-hydroxydehydrogenase
MAGEA3	Hs.417816	209942_x_at	9.22	0.00011	0.03502	179	1647	Melanoma antigen, family A, 3
MAGEA4	Hs.37107	214254_at	12.86	0.00548	0.13587	61	782	Melanoma antigen, family A, 4
MAGEA6	Hs.441113	214612_x_at	9.19	9e-05	0.03405	214	1969	Melanoma antigen, family A, 6
MAGEA8	Hs.522803	210274_at	3.72	0.00023	0.04267	127	471	Melanoma antigen, family A, 8
MAGEA9	Hs.512582	210437_at	6.9	0.01357	0.19477	144	995	Melanoma antigen, family A, 9
MAGEB6	Hs.376011	1552858_at	7.64	0.02305	0.23916	21	157	Melanoma antigen, family B, 6
MBD3L2	Hs.511802	1552456_a_at	45.9	0.00015	0.03636	55	2511	Methyl-CpG binding domain protein 3-like 2
ME1	Hs.21160	204059_s_at	5.51	0.00064	0.06384	92	506	Malic enzyme 1, NADP(+)-dependent, cytosolic
MEG3	Hs.525589	210794_s_at	35.3	7e-05	0.02782	109	3850	Maternally expressed 3
MGC10204	Hs.355398	227592_at	2.48	0.00474	0.12984	504	1248	Aldehyde dehydrogenase 16 family, member A1
MGC16824	Hs.546412	203173_s_at	13.12	0.00956	0.16952	126	1648	Esophageal cancer associated protein
MGC27005	Hs.460933	235700_at	19.51	0.00059	0.06165	57	1106	Hypothetical protein MGC27005
MGC35212	Hs.213700	237265_at	4.46	0.04665	0.31674	69	307	Hypothetical protein MGC35212
MITF	Hs.166017	229986_at	2.17	0.01307	0.19174	141	306	Microphthalmia-associated transcription factor
MLF1	Hs.85195	204784_s_at	3.31	0.00064	0.06384	151	499	Myeloid leukemia factor 1
MMP24	Hs.212581	49679_s_at	1.92	0.00069	0.06511	270	518	Matrix metalloproteinase 24 (membrane-inserted)
MR1	Hs.101840	210224_at	2.03	0.00534	0.13471	534	1084	Major histocompatibility complex, class I-related
MSN	Hs.87752	200600_at	5.36	0.00102	0.07503	75	403	Moesin
NAT8	Hs.14637	210289_at	2.38	0.00441	0.1266	311	739	N-acetyltransferase 8 (camello like)
NDN	Hs.50130	209550_at	32.03	0.00345	0.11743	97	3120	Necdin homolog (mouse)
NDRG2	Hs.525205	206453_s_at	1.46	0.0168	0.21258	1142	1663	NDRG family member 2
NEFH	Hs.198760	33767_at	16.42	0.00187	0.09335	29	474	Neurofilament, heavy polypeptide 200kDa
NNAT	Hs.504703	204239_s_at	8.04	0.00725	0.15275	205	1649	Neuronatin
NOHMA	Hs.298312	223861_at	62.07	0.00023	0.04267	11	691	HORMA domain containing protein
NQO2	Hs.533050	1558882_at	7.61	0.04959	0.32444	31	236	NAD(P)H dehydrogenase, quinone 2
NSD1	Hs.208961	243612_at	11.49	0.00761	0.1553	45	513	Nuclear receptor binding SET domain protein 1
OCIAD2	Hs.95835	225314_at	3.69	0.00221	0.09873	263	968	OCIA domain containing 2
PASD1	Hs.160594	240687_at	2.61	0.00191	0.09383	173	452	PAS domain containing 1
PHF11	Hs.369039	221816_s_at	1.44	0.01221	0.18636	959	1383	PHD finger protein 11
PKIB	Hs.486354	231120_x_at	12.74	0.03085	0.26872	29	368	Protein kinase (cAMP-dependent, catalytic) inhibitor beta
PLP2	Hs.77422	201136_at	25.33	0.00432	0.12615	93	2346	Proteolipid protein 2 (colonic epithelium-enriched)
PRAME	Hs.30743	204086_at	14.13	0.00923	0.16825	122	1726	Preferentially expressed antigen in melanoma
PTHR2	Hs.159499	206772_at	15.69	3e-05	0.01896	60	948	Parathyroid hormone receptor 2
PXMP4	Hs.368717	224210_s_at	30.09	2e-05	0.01736	14	421	Peroxisomal membrane protein 4, 24kDa
PYCARD	Hs.499094	221666_s_at	2.8	0.00011	0.03502	356	996	PYD and CARD domain containing
RAB34	Hs.301853	224710_at	73.23	1e-05	0.01278	16	1175	RAB34, member RAS oncogene family
RASGEF1A	Hs.125293	230563_at	6.49	0.0196	0.22437	48	311	RasGEF domain family, member 1A
RCN3	Hs.439184	219102_at	3.22	0.00014	0.03576	104	336	Reticulocalbin 3, EF-hand calcium binding domain
S100A4	Hs.81256	203186_s_at	8.8	0.00127	0.08003	281	2469	S100 calcium binding protein A4 (calcium protein, calvasculin, metastasin, murine placental homolog)
SCN2A2	Hs.93485	229057_at	5.63	9e-05	0.03405	37	209	MRNA; cDNA DKFZp761D191 (from clone DKFZp761D191)
SDCBP2	Hs.516836	233565_s_at	2.26	0.03305	0.27632	308	695	Syndecan binding protein (syntenin) 2
SH2D1A	Hs.349094	205728_at	12.7	0.00239	0.10028	22	275	SH2 domain protein 1A, Duncan's disease (lymphoproliferative syndrome)
SLC23A1	Hs.310449	223732_at	1.83	0.04734	0.31926	612	1122	Solute carrier family 23 (nucleobase transporters), member 1
SLC6A16	Hs.130949	1569940_at	1.74	0.02379	0.24246	205	358	Solute carrier family 6 (neurotransmitter transporter), member 16
SPINT2	Hs.31439	210715_s_at	19	0.00772	0.15701	47	891	Serine protease inhibitor, Kunitz type, 2
SRI	Hs.489040	208921_s_at	7.66	0.00021	0.04231	82	626	Sorcin
SSX1	Hs.434142	206626_x_at	6.07	0.01117	0.18016	122	738	Synovial sarcoma, X breakpoint 1
SSX4	Hs.460628	210394_x_at	5.55	0.00033	0.04731	149	828	Synovial sarcoma, X breakpoint 4
SYCP2	Hs.202676	206546_at	5.03	0.0256	0.25029	29	148	Synaptonemal complex protein 2
SYT11	Hs.32984	209198_s_at	2.11	0.00808	0.16037	104	219	Synaptotagmin XI
TACC1	Hs.279245	217437_s_at	1.85	0.00817	0.16065	1135	2104	Transforming, acidic coiled-coil containing protein 1
TAGLN2	Hs.517168	200916_at	1.82	0.0017	0.09213	1472	2678	Transgelin 2
TCEAL3	Hs.311776	227279_at	4.18	4e-05	0.02313	185	774	Transcription elongation factor A (SII)-like 3
TFPI2	Hs.438231	209277_at	6.11	0.00432	0.12615	47	285	Tissue factor pathway inhibitor 2
TIGD7	Hs.161287	238793_at	2.64	0.00445	0.12725	123	325	Tigger transposable element derived 7
TLR2	Hs.519033	204924_at	4.92	0.00952	0.16946	192	944	Toll-like receptor 2
TPCN2	Hs.503051	231978_at	3.3	0.00467	0.12965	89	293	Two pore segment channel 2
TPM2	Hs.300772	204083_s_at	4.99	0.00129	0.08059	226	1127	Tropomyosin 2 (beta)
TRIM43	Hs.232026	1553618_at	15.48	0.0005	0.05867	144	2236	Tripartite motif-containing 43
TRIM48	Hs.195715	220534_at	3.8	0.00527	0.13388	203	773	Tripartite motif-containing 48
TRIM49	Hs.534218	221154_at	4.99	0.01359	0.19477	79	396	Tripartite motif-containing 49
TRIM59	Hs.212957	235476_at	1.85	0.01879	0.2213	409	759	Tripartite motif-containing 59
TRIP6	Hs.534360	209129_at	8.36	0.01315	0.19221	103	862	Thyroid hormone receptor interactor 6
TSPY1	Hs.458252	207918_s_at	95.9	2e-05	0.01792	11	1100	Testis specific protein, Y-linked 1
TSPYL5	Hs.173094	213122_at	9.78	9e-05	0.03405	133	1303	TSPY-like 5
TSPYL6	Hs.97808	231339_at	187.78	4e-05	0.02488	6	1150	TSPY-like 6
VCX2	Hs.279737	211403_x_at	3.15	0.002	0.09522	205	646	Variable charge, X-linked 2
VIM	Hs.533317	201426_s_at	9.45	0	0.00901	256	2417	Vimentin
YBX2	Hs.546389	219704_at	2.17	0.00904	0.1676	421	914	Germ cell specific Y-box binding protein
ZNF22	Hs.462693	218005_at	5.85	2e-05	0.01452	324	1897	Zinc finger protein 22 (KOX 15)
ZNF75A	Hs.513292	227670_at	7.66	0.00922	0.16819	88	674	Zinc finger protein 75a
ZSCAN4	Hs.469663	1552851_at	19.69	5e-05	0.02554	47	934	Zinc finger and SCAN domain containing 4
	Hs.118101	242856_at	136.26	0.00253	0.10263	68	9228	Transcribed locus
	Hs.148635	236400_at	1.75	0.00132	0.08111	275	482	Transcribed locus
	Hs.152812	229479_at	4.39	0.04755	0.32005	61	270	Transcribed locus
	Hs.154574	229693_at	1.84	0.00519	0.1332	366	672	Homo sapiens similar to RIKEN cDNA A730055C05 gene (LOC374770), mRNA
	Hs.195045	237945_at	107.12	0.00083	0.0711	44	4708	Transcribed locus
	Hs.197962	228843_at	6.1	0.00974	0.17073	71	432	CDNA FLJ43087 fis, clone BRTHA3019105
	Hs.201075	236806_at	1.42	0.02063	0.23015	530	751	Transcribed sequences
	Hs.24610	232355_at	62.05	0.00026	0.04378	15	956	CDNA FLJ10247 fis, clone HEMBB1000705
	Hs.259498	1568633_a_at	1.87	0.04131	0.30023	217	407	CDNA clone IMAGE:3878708, partial cds
	Hs.266242	1556395_at	552.23	0	0.0019	10	5550	Homo sapiens full length insert cDNA clone YB44H10
	Hs.282970	227671_at	16.45	6e-05	0.02782	152	2497	Homo sapiens transcribed sequence with weak similarity to protein sp:P39194 (H.sapiens) ALU7_HUMAN Alu subfamily SQ sequence contamination warning entry
	Hs.304781	1556489_at	13.34	0.00579	0.13905	53	712	Homo sapiens, clone IMAGE:5272141, mRNA, partial cds
	Hs.341531	231690_at	7.07	0.00054	0.05929	64	455	Transcribed locus
	Hs.355711	227952_at	3.68	0.00971	0.17062	189	696	Full length insert cDNA clone YI46G04
	Hs.412136	242350_s_at	4.71	6e-05	0.02615	188	886	Homo sapiens, clone IMAGE:5167625, mRNA
	Hs.429521	242276_at	19.03	0.00221	0.09873	53	1013	Transcribed sequences
	Hs.434703	1561673_at	2	0.01079	0.17795	170	339	Homo sapiens, clone IMAGE:5268080, mRNA
	Hs.437110	208816_x_at	1.82	0.00233	0.09912	6224	11299	Transcribed locus, strongly similar to NP_004030.1 annexin A2 [Homo sapiens]
	Hs.444392	239571_at	1.76	0.01561	0.2067	192	338	Transcribed sequences
	Hs.448755	231467_at	7.7	0.00247	0.10176	60	464	Transcribed sequences
	Hs.460186	1561030_at	5.16	0.02349	0.24143	39	203	Homo sapiens full length insert cDNA clone YY74E10
	Hs.515282	238493_at	4.58	0.00138	0.08312	51	234	CDNA FLJ16466 fis, clone BRHIP2018635, moderately similar to Zinc finger protein 85
	Hs.522966	241835_at	2.7	0.01593	0.20752	57	153	Transcribed locus, weakly similar to XP_375410.1 hypothetical gene supported by AK123100 [Homo sapie
	Hs.79856	236180_at	6.11	0.00385	0.12162	271	1656	Transcribed locus, weakly similar to NP_062553.1 hypothetical protein FLJ11267 [Homo sapiens]
	Hs.83623	224588_at	138.18	0	0.00575	23	3192	MRNA; cDNA DKFZp686K10163 (from clone DKFZp686K10163)
	Hs.94122	228423_at	3.62	0.0145	0.20098	52	190	Hypothetical LOC389237
	Hs.98587	236098_at	1.49	0.02224	0.23701	351	524	CDNA clone IMAGE:4557810, partial cds
